# Supplementary material for: Reprogramming of the estrogen responsive transcriptome contributes to tamoxifen-dependent protection against tumorigenesis in the p53 null mammary epithelial cells
Source: PLoS One. 2018 Mar 28;13(3):e0194913. doi: 10.1371/journal.pone.0194913 (PMC5874056; doi:10.1371/journal.pone.0194913)
Supplement: S1 Table — (XLSX) [file pone.0194913.s005.xlsx]

## Sheet: Sheet1
S1 Table
												Tam vs ctrl
Probesets	gene_assignment	Symbol	Entrez ID	Title	control	control	control	Tam	Tam	Tam		t-test	fold (Tam/ctrl)	p<0.01 FC>1.4
6939270	NM_019515 // Nmu // neuromedin U // 5 C3.3 // 56183 /// AF203444 // Nmu // neuromedin U // 5 C3.3 // 56183 /// ENSMUST00000031146 // Nmu // neuromedin U // 5 C3.3 // 56183	Nmu	56183	neuromedin U	78.7793	104.194	78.4471	8006.5	7628.07	7095.6		1.50901e-06	87.6337	TRUE
6875747	NM_153558 // Lcn13 // lipocalin 13 // 2 A3 // 227627 /// AY360148 // Lcn13 // lipocalin 13 // 2 A3 // 227627 /// ENSMUST00000077667 // Lcn13 // lipocalin 13 // 2 A3 // 227627	Lcn13	227627	lipocalin 13	25.8621	24.6127	18.1158	374.824	309.608	444.809		5.20064e-05	16.4808	TRUE
6838692	NM_008475 // Krt4 // keratin 4 // 15 F3|15 58.84 cM // 16682 /// X03491 // Krt4 // keratin 4 // 15 F3|15 58.84 cM // 16682 /// ENSMUST00000023797 // Krt4 // keratin 4 // 15 F3|15 58.84 cM // 16682	Krt4	16682	keratin 4	71.9913	69.2378	48.5115	711.221	913.287	794.606		6.0782e-05	12.8755	TRUE
6790135	NM_001034013 // Accn1 // amiloride-sensitive cation channel 1, neuronal (degenerin) // 11 B5|11 42.0 cM // 11418 /// NM_007384 // Accn1 // amiloride-sensitive cation channel 1, neuronal (degenerin) // 11 B5|11 42.0 cM // 11418 /// AF348465 // Accn1 // amiloride-sensitive cation channel 1, neuronal (degenerin) // 11 B5|11 42.0 cM // 11418 /// BC139179 // 1700071K01Rik // RIKEN cDNA 1700071K01 gene…	Accn1	11418	amiloride-sensitive cation channel 1, neuronal (degenerin)	39.3075	41.2662	44.3327	442.954	367.268	491.705		1.43804e-05	10.3614	TRUE
6843500	NM_008791 // Pcp4 // Purkinje cell protein 4 // 16 C4|16 69.9 cM // 18546 /// BC061164 // Pcp4 // Purkinje cell protein 4 // 16 C4|16 69.9 cM // 18546 /// ENSMUST00000061739 // Pcp4 // Purkinje cell protein 4 // 16 C4|16 69.9 cM // 18546 /// ENSMUST00000113786 // Pcp4 // Purkinje cell protein 4 // 16 C4|16 69.9 cM // 18546 /// ENSMUST00000113789 // Pcp4 // Purkinje cell protein 4 // 16 C4|16 69.9…	Pcp4	18546	Purkinje cell protein 4	103.528	97.5632	97.8082	855.77	830.974	753.517		1.06125e-06	8.1553	TRUE
6954471	---	#VALUE!	#VALUE!	#VALUE!	651.662	735.779	546.71	4492.35	4101.79	2788.81		0.000488282	5.80916	TRUE
6929995	NM_172994 // Ppp2r2c // protein phosphatase 2 (formerly 2A), regulatory subunit B (PR 52), gamma isoform // 5 B3 // 269643 /// BC059811 // Ppp2r2c // protein phosphatase 2 (formerly 2A), regulatory subunit B (PR 52), gamma isoform // 5 B3 // 269643 /// ENSMUST00000031003 // Ppp2r2c // protein phosphatase 2 (formerly 2A), regulatory subunit B (PR 52), gamma isoform // 5 B3 // 269643	Ppp2r2c	269643	protein phosphatase 2 (formerly 2A), regulatory subunit B (PR 52), gamma isoform	80.1705	85.7781	85.1568	300.887	321.904	366.528		2.45481e-05	3.92834	TRUE
6960243	NM_010643 // Klk1b24 // kallikrein 1-related peptidase b24 // 7 B4|7 23.04 cM // 16617 /// NM_010642 // Klk1b21 // kallikrein 1-related peptidase b21 // 7 B4|7 23.08 cM // 16616 /// NM_020268 // Klk1b27 // kallikrein 1-related peptidase b27 // 7 B4|7 23.11 cM // 16619 /// NM_010640 // Klk1b11 // kallikrein 1-related peptidase b11 // 7 B4|7 23.16 cM // 16613 /// AB039277 // Klk1b24 // kallikrein 1…	Klk1b24	16617	kallikrein 1-related peptidase b24	54.1345	57.1852	59.6863	241.865	229.366	198.226		3.22818e-05	3.9043	TRUE
6788627	BC117741 // 3100002J23Rik // RIKEN cDNA 3100002J23 gene // 11 B1.3 // 75429 /// BC094630 // 3100002J23Rik // RIKEN cDNA 3100002J23 gene // 11 B1.3 // 75429 /// ENSMUST00000094156 // 3100002J23Rik // RIKEN cDNA 3100002J23 gene // 11 B1.3 // 75429 /// ENSMUST00000060581 // 3100002J23Rik // RIKEN cDNA 3100002J23 gene // 11 B1.3 // 75429	3100002J23Rik	75429	RIKEN cDNA 3100002J23 gene	35.6762	46.9768	38.6935	171.912	139.096	158.695		0.000187367	3.88235	TRUE
6960226	NM_020268 // Klk1b27 // kallikrein 1-related peptidase b27 // 7 B4|7 23.11 cM // 16619 /// NM_010640 // Klk1b11 // kallikrein 1-related peptidase b11 // 7 B4|7 23.16 cM // 16613 /// NM_010642 // Klk1b21 // kallikrein 1-related peptidase b21 // 7 B4|7 23.08 cM // 16616 /// NM_010642 // Klk1b21 // kallikrein 1-related peptidase b21 // 7 B4|7 23.08 cM // 16616 /// AB039275 // Klk1b27 // kallikrein 1…	Klk1b27	16619	kallikrein 1-related peptidase b27	20.9694	15.4006	25.165	53.3744	86.2884	88.7805		0.00394287	3.69171	TRUE
6844904	NM_183064 // Fgf12 // fibroblast growth factor 12 // 16 B1-B3|16 19.6 cM // 14167 /// NM_010199 // Fgf12 // fibroblast growth factor 12 // 16 B1-B3|16 19.6 cM // 14167 /// BC030485 // Fgf12 // fibroblast growth factor 12 // 16 B1-B3|16 19.6 cM // 14167 /// ENSMUST00000100024 // Fgf12 // fibroblast growth factor 12 // 16 B1-B3|16 19.6 cM // 14167 /// ENSMUST00000069654 // Fgf12 // fibroblast growt…	Fgf12	14167	fibroblast growth factor 12	59.9339	51.7681	51.0697	191.579	182.186	195.293		2.23534e-05	3.50389	TRUE
6918125	NM_008812 // Padi2 // peptidyl arginine deiminase, type II // 4 E1|4 71.0 cM // 18600 /// D16580 // Padi2 // peptidyl arginine deiminase, type II // 4 E1|4 71.0 cM // 18600 /// ENSMUST00000030765 // Padi2 // peptidyl arginine deiminase, type II // 4 E1|4 71.0 cM // 18600	Padi2	18600	peptidyl arginine deiminase, type II	149.371	164.978	191.341	543.348	534.434	670.068		0.000266227	3.45565	TRUE
7023649	XM_980722 // LOC665985 // MGC107098 pseudogene // --- // 665985	LOC665985	665985	MGC107098 pseudogene	6.50019	5.7498	9.56093	24.5518	24.0647	23.2278		0.00139329	3.37389	TRUE
7009927	NM_177704 // Sytl5 // synaptotagmin-like 5 // X A1.1 // 236643 /// AB098161 // Sytl5 // synaptotagmin-like 5 // X A1.1 // 236643 /// ENSMUST00000067529 // Sytl5 // synaptotagmin-like 5 // X A1.1 // 236643 /// ENSMUST00000086165 // Sytl5 // synaptotagmin-like 5 // X A1.1 // 236643	Sytl5	236643	synaptotagmin-like 5	58.3021	83.7966	98.2366	278.863	220.988	291.307		0.00239564	3.34433	TRUE
6885616	BC099566 // 1700007K13Rik // RIKEN cDNA 1700007K13 gene // 2 A3 // 69327 /// AY927869 // 1700007K13Rik // RIKEN cDNA 1700007K13 gene // 2 A3 // 69327 /// ENSMUST00000086370 // 1700007K13Rik // RIKEN cDNA 1700007K13 gene // 2 A3 // 69327 /// ENSMUST00000028174 // 1700007K13Rik // RIKEN cDNA 1700007K13 gene // 2 A3 // 69327	1700007K13Rik	69327	RIKEN cDNA 1700007K13 gene	43.865	39.3954	55.1882	132.613	166.969	160.446		0.00059197	3.33974	TRUE
6867677	NM_008797 // Pcx // pyruvate carboxylase // 19 A|19 0.0 cM // 18563 /// BC055030 // Pcx // pyruvate carboxylase // 19 A|19 0.0 cM // 18563 /// ENSMUST00000068004 // Pcx // pyruvate carboxylase // 19 A|19 0.0 cM // 18563 /// ENSMUST00000113825 // Pcx // pyruvate carboxylase // 19 A|19 0.0 cM // 18563	Pcx	18563	pyruvate carboxylase	246.662	281.205	278.232	878.32	633.566	951.344		0.0010942	3.0159	TRUE
6972498	AK007416 // 1810010D01Rik // RIKEN cDNA 1810010D01 gene // 7 F5 // 381935 /// XR_005188 // 1810010D01Rik // RIKEN cDNA 1810010D01 gene // 7 F5 // 381935 /// XM_001473999 // 100040049 // predicted gene, 100040049 // 7 F5|7 // 100040049	1810010D01Rik	381935	RIKEN cDNA 1810010D01 gene	212.56	241.952	273.571	858.656	596.213	720.54		0.00104968	2.97075	TRUE
6986719	NM_008607 // Mmp13 // matrix metallopeptidase 13 // 9 A1-A2 // 17386 /// BC125320 // Mmp13 // matrix metallopeptidase 13 // 9 A1-A2 // 17386 /// ENSMUST00000015394 // Mmp13 // matrix metallopeptidase 13 // 9 A1-A2 // 17386	Mmp13	17386	matrix metallopeptidase 13	102.063	143.783	120.545	294.752	472.889	325.336		0.00346285	2.94854	TRUE
6952167	NM_172535 // Iqub // IQ motif and ubiquitin domain containing // 6 A3.1 // 214704 /// BC137937 // Iqub // IQ motif and ubiquitin domain containing // 6 A3.1 // 214704 /// ENSMUST00000052277 // Iqub // IQ motif and ubiquitin domain containing // 6 A3.1 // 214704	Iqub	214704	IQ motif and ubiquitin domain containing	23.2412	25.9633	23.3207	60.7269	75.3153	78.1743		0.000240341	2.93983	TRUE
6960404	NM_016974 // Dbp // D site albumin promoter binding protein // 7 B4|7 23.0 cM // 13170 /// BC018323 // Dbp // D site albumin promoter binding protein // 7 B4|7 23.0 cM // 13170 /// ENSMUST00000080885 // Dbp // D site albumin promoter binding protein // 7 B4|7 23.0 cM // 13170 /// ENSMUST00000107740 // Dbp // D site albumin promoter binding protein // 7 B4|7 23.0 cM // 13170 /// ENSMUST00000107741…	Dbp	13170	D site albumin promoter binding protein	149.529	165.124	183.184	462.576	485.087	508.48		7.63986e-05	2.93281	TRUE
6850077	NM_023557 // Slc44a4 // solute carrier family 44, member 4 // 17 B2 // 70129 /// BC010808 // Slc44a4 // solute carrier family 44, member 4 // 17 B2 // 70129 /// ENSMUST00000007249 // Slc44a4 // solute carrier family 44, member 4 // 17 B2 // 70129	Slc44a4	70129	solute carrier family 44, member 4	362.535	423.064	517.088	1271.62	1116.5	1327.76		0.000786917	2.87523	TRUE
6767068	BC138000 // Rshl3 // radial spokehead-like 3 // 10 B1 // 212892	Rshl3	212892	radial spokehead-like 3	28.995	39.1845	44.343	100.017	95.5768	114.194		0.00170418	2.78785	TRUE
7009923	NM_177704 // Sytl5 // synaptotagmin-like 5 // X A1.1 // 236643 /// AB098161 // Sytl5 // synaptotagmin-like 5 // X A1.1 // 236643 /// ENSMUST00000067529 // Sytl5 // synaptotagmin-like 5 // X A1.1 // 236643 /// ENSMUST00000086165 // Sytl5 // synaptotagmin-like 5 // X A1.1 // 236643	Sytl5	236643	synaptotagmin-like 5	40.0522	68.1302	63.0145	160.79	123.102	169.015		0.00681048	2.68956	TRUE
6854419	NM_031187 // Tpsab1 // tryptase alpha/beta 1 // 17 A3.3|17 10.4 cM // 17230 /// BC011328 // Tpsab1 // tryptase alpha/beta 1 // 17 A3.3|17 10.4 cM // 17230 /// M57625 // Tpsb2 // tryptase beta 2 // 17 A3.3|17 10.39 cM // 17229 /// ENSMUST00000025001 // Tpsab1 // tryptase alpha/beta 1 // 17 A3.3|17 10.4 cM // 17230	Tpsab1	17230	tryptase alpha/beta 1	66.0382	68.3697	90.2641	227.213	206.087	147.887		0.00444579	2.57087	TRUE
6954672	ENSMUST00000114040 // Dnahc6 // dynein, axonemal, heavy chain 6 // 6 C1|6 31.0 cM // 330355	Dnahc6	330355	dynein, axonemal, heavy chain 6	38.8755	40.7541	47.4693	107.613	104.789	108.022		0.000108878	2.53014	TRUE
6841112	ENSMUST00000085772 // Wdr52 // WD repeat domain 52 // 16 B4|16 28.9 cM // 212517	Wdr52	212517	WD repeat domain 52	28.6224	32.9732	29.9299	78.3025	68.9521	81.267		0.00014784	2.4951	TRUE
6812635	NM_008547 // Mak // male germ cell-associated kinase // 13 A3.3|13 23.0 cM // 17152 /// ENSMUST00000021792 // Mak // male germ cell-associated kinase // 13 A3.3|13 23.0 cM // 17152 /// ENSMUST00000070193 // Mak // male germ cell-associated kinase // 13 A3.3|13 23.0 cM // 17152	Mak	17152	male germ cell-associated kinase	49.7281	62.676	64.1856	139.269	140.718	154.976		0.000505404	2.47615	TRUE
6767351	BC147317 // 9030224M15Rik // RIKEN cDNA 9030224M15 gene // 10 B1 // 327747 /// NM_177793 // 9030224M15Rik // RIKEN cDNA 9030224M15 gene // 10 B1 // 327747 /// ENSMUST00000058747 // 9030224M15Rik // RIKEN cDNA 9030224M15 gene // 10 B1 // 327747	9030224M15Rik	327747	RIKEN cDNA 9030224M15 gene	91.0178	82.6139	88.8476	220.357	199.313	220.04		3.57273e-05	2.43657	TRUE
6759378	BC051128 // 4921521F21Rik // RIKEN cDNA 4921521F21 gene // 1 C2 // 70861 /// ENSMUST00000069142 // 4921521F21Rik // RIKEN cDNA 4921521F21 gene // 1 C2 // 70861	4921521F21Rik	70861	RIKEN cDNA 4921521F21 gene	17.9984	19.1821	20.3617	44.5203	49.7353	45.3649		5.66683e-05	2.42661	TRUE
6932385	NM_053087 // Epgn // epithelial mitogen // 5 E2 // 71920 /// AJ291391 // Epgn // epithelial mitogen // 5 E2 // 71920 /// ENSMUST00000041516 // Epgn // epithelial mitogen // 5 E2 // 71920	Epgn	71920	epithelial mitogen	405.068	523.479	431.236	1003.6	1165.31	1079.02		0.000585622	2.39864	TRUE
6921036	NM_001048005 // 1110017D15Rik // RIKEN cDNA 1110017D15 gene // 4 B1 // 73721 /// NM_028624 // 1110017D15Rik // RIKEN cDNA 1110017D15 gene // 4 B1 // 73721 /// AB231294 // 1110017D15Rik // RIKEN cDNA 1110017D15 gene // 4 B1 // 73721 /// ENSMUST00000030152 // 1110017D15Rik // RIKEN cDNA 1110017D15 gene // 4 B1 // 73721 /// ENSMUST00000095126 // 1110017D15Rik // RIKEN cDNA 1110017D15 gene // 4 B1 //…	1110017D15Rik	73721	RIKEN cDNA 1110017D15 gene	133.697	146.131	159.404	346.215	307.498	390.268		0.000540902	2.37172	TRUE
6901015	NM_153422 // Pde5a // phosphodiesterase 5A, cGMP-specific // 3 G1 // 242202 /// AF541937 // Pde5a // phosphodiesterase 5A, cGMP-specific // 3 G1 // 242202 /// ENSMUST00000066728 // Pde5a // phosphodiesterase 5A, cGMP-specific // 3 G1 // 242202 /// ENSMUST00000073213 // Pde5a // phosphodiesterase 5A, cGMP-specific // 3 G1 // 242202	Pde5a	242202	phosphodiesterase 5A, cGMP-specific	371.18	480.538	526.438	950.218	1150.09	1139.76		0.00210183	2.3672	TRUE
6824581	NM_053113 // Ear11 // eosinophil-associated, ribonuclease A family, member 11 // 14 C1 // 93726 /// BC027557 // Ear11 // eosinophil-associated, ribonuclease A family, member 11 // 14 C1 // 93726 /// ENSMUST00000061936 // Ear11 // eosinophil-associated, ribonuclease A family, member 11 // 14 C1 // 93726	Ear11	93726	eosinophil-associated, ribonuclease A family, member 11	142.116	215.433	178.728	334.901	443.758	481.786		0.00627151	2.35644	TRUE
6937812	NM_008009 // Fgfbp1 // fibroblast growth factor binding protein 1 // 5 B3 // 14181 /// U49641 // Fgfbp1 // fibroblast growth factor binding protein 1 // 5 B3 // 14181 /// ENSMUST00000061299 // Fgfbp1 // fibroblast growth factor binding protein 1 // 5 B3 // 14181	Fgfbp1	14181	fibroblast growth factor binding protein 1	46.1557	41.4324	40.1265	107.335	86.0513	107.894		0.000569008	2.35053	TRUE
6935059	NM_009599 // Ache // acetylcholinesterase // 5 G2|5 77.0 cM // 11423 /// BC046327 // Ache // acetylcholinesterase // 5 G2|5 77.0 cM // 11423 /// ENSMUST00000024099 // Ache // acetylcholinesterase // 5 G2|5 77.0 cM // 11423 /// ENSMUST00000085934 // Ache // acetylcholinesterase // 5 G2|5 77.0 cM // 11423 /// ENSMUST00000111074 // Ache // acetylcholinesterase // 5 G2|5 77.0 cM // 11423	Ache	11423	acetylcholinesterase	54.0086	72.338	71.8826	117.679	167.339	180.873		0.00662909	2.33206	TRUE
6901019	NM_153422 // Pde5a // phosphodiesterase 5A, cGMP-specific // 3 G1 // 242202 /// AF541937 // Pde5a // phosphodiesterase 5A, cGMP-specific // 3 G1 // 242202 /// ENSMUST00000066728 // Pde5a // phosphodiesterase 5A, cGMP-specific // 3 G1 // 242202	Pde5a	242202	phosphodiesterase 5A, cGMP-specific	161.244	165.578	206.76	377.781	401.467	425.557		0.000676843	2.26968	TRUE
6890837	NM_010554 // Il1a // interleukin 1 alpha // 2 F|2 73.0 cM // 16175 /// BC003727 // Il1a // interleukin 1 alpha // 2 F|2 73.0 cM // 16175 /// ENSMUST00000028882 // Il1a // interleukin 1 alpha // 2 F|2 73.0 cM // 16175	Il1a	16175	interleukin 1 alpha	708.054	926.314	1041.54	1621.3	2439.27	1941.8		0.00800405	2.24014	TRUE
6982921	NM_025436 // Sc4mol // sterol-C4-methyl oxidase-like // 8 B3.1 // 66234 /// BC006802 // Sc4mol // sterol-C4-methyl oxidase-like // 8 B3.1 // 66234 /// ENSMUST00000034015 // Sc4mol // sterol-C4-methyl oxidase-like // 8 B3.1 // 66234	Sc4mol	66234	sterol-C4-methyl oxidase-like	406.985	478.119	479.186	932.657	950.983	1035.93		0.000266504	2.14389	TRUE
6845209	NM_178378 // Iqcg // IQ motif containing G // 16 B3 // 69707 /// BC049990 // Iqcg // IQ motif containing G // 16 B3 // 69707 /// ENSMUST00000115100 // Iqcg // IQ motif containing G // 16 B3 // 69707 /// ENSMUST00000040309 // Iqcg // IQ motif containing G // 16 B3 // 69707	Iqcg	69707	IQ motif containing G	44.4817	53.6007	47.3071	104.051	102.191	102.236		0.000165049	2.12811	TRUE
6854826	NM_144855 // Cbs // cystathionine beta-synthase // 17 A-C|17 17.4 cM // 12411 /// NM_178224 // Cbs // cystathionine beta-synthase // 17 A-C|17 17.4 cM // 12411 /// BC013480 // Cbs // cystathionine beta-synthase // 17 A-C|17 17.4 cM // 12411 /// ENSMUST00000067801 // Cbs // cystathionine beta-synthase // 17 A-C|17 17.4 cM // 12411 /// ENSMUST00000078509 // Cbs // cystathionine beta-synthase // 17 …	Cbs	12411	cystathionine beta-synthase	202.378	258.492	272.23	553.115	434.477	556.605		0.00366663	2.10989	TRUE
6901023	NM_007980 // Fabp2 // fatty acid binding protein 2, intestinal // 3 G1|3 55.0 cM // 14079 /// M65034 // Fabp2 // fatty acid binding protein 2, intestinal // 3 G1|3 55.0 cM // 14079 /// ENSMUST00000023820 // Fabp2 // fatty acid binding protein 2, intestinal // 3 G1|3 55.0 cM // 14079	Fabp2	14079	fatty acid binding protein 2, intestinal	22.4468	26.5336	20.0732	53.4054	50.0815	41.6644		0.00249467	2.10452	TRUE
6920736	NM_027041 // 1700003M02Rik // RIKEN cDNA 1700003M02 gene // 4 A5 // 69329 /// BC058220 // 1700003M02Rik // RIKEN cDNA 1700003M02 gene // 4 A5 // 69329 /// ENSMUST00000029971 // 1700003M02Rik // RIKEN cDNA 1700003M02 gene // 4 A5 // 69329 /// ENSMUST00000108136 // 1700003M02Rik // RIKEN cDNA 1700003M02 gene // 4 A5 // 69329 /// ENSMUST00000084732 // 1700003M02Rik // RIKEN cDNA 1700003M02 gene // 4…	1700003M02Rik	69329	RIKEN cDNA 1700003M02 gene	34.8099	33.4502	35.89	74.9363	72.3313	67.9845		3.19843e-05	2.06594	TRUE
7005797	NM_145942 // Hmgcs1 // 3-hydroxy-3-methylglutaryl-Coenzyme A synthase 1 // --- // 208715 /// BC023851 // Hmgcs1 // 3-hydroxy-3-methylglutaryl-Coenzyme A synthase 1 // --- // 208715 /// ENSMUST00000112117 // LOC100040592 // similar to Hmgcs1 protein // --- // 100040592 /// ENSMUST00000112117 // Hmgcs1 // 3-hydroxy-3-methylglutaryl-Coenzyme A synthase 1 // --- // 208715 /// ENSMUST00000100285 // LO…	Hmgcs1	208715	3-hydroxy-3-methylglutaryl-Coenzyme A synthase 1	704.008	710.288	768.048	1531.07	1353.39	1626.24		0.000283458	2.06253	TRUE
6763991	NM_009062 // Rgs4 // regulator of G-protein signaling 4 // 1 H3|1 86.5 cM // 19736 /// DQ346661 // Rgs4 // regulator of G-protein signaling 4 // 1 H3|1 86.5 cM // 19736 /// ENSMUST00000027991 // Rgs4 // regulator of G-protein signaling 4 // 1 H3|1 86.5 cM // 19736 /// ENSMUST00000111357 // Rgs4 // regulator of G-protein signaling 4 // 1 H3|1 86.5 cM // 19736	Rgs4	19736	regulator of G-protein signaling 4	358.593	454.882	498.905	880.36	861.136	935.398		0.00206208	2.0578	TRUE
6791282	NM_145434 // Nr1d1 // nuclear receptor subfamily 1, group D, member 1 // 11 D // 217166 /// BC008989 // Nr1d1 // nuclear receptor subfamily 1, group D, member 1 // 11 D // 217166 /// BC046795 // Thra // thyroid hormone receptor alpha // 11 D-E|11 57.0 cM // 21833 /// ENSMUST00000064941 // Nr1d1 // nuclear receptor subfamily 1, group D, member 1 // 11 D // 217166	Nr1d1	217166	nuclear receptor subfamily 1, group D, member 1	1548.48	1992.26	1942.65	3602.39	3671.16	3881.46		0.00100241	2.04604	TRUE
6844227	NM_015773 // Spag6 // sperm associated antigen 6 // 16 A3 // 50525 /// BC090660 // Spag6 // sperm associated antigen 6 // 16 A3 // 50525 /// BC086916 // Rpl31 // ribosomal protein L31 // 1 B // 114641 /// ENSMUST00000023468 // Spag6 // sperm associated antigen 6 // 16 A3 // 50525 /// ENSMUST00000088648 // ENSMUSG00000066956 // predicted gene, ENSMUSG00000066956 // 1 E4 // 100042740 /// ENSMUST000…	Spag6	50525	sperm associated antigen 6	62.08	84.3727	89.5429	155.027	137.568	178.134		0.00682591	2.0083	TRUE
6791711	NM_133715 // Arhgap27 // Rho GTPase activating protein 27 // 11 E1 // 544817 /// ENSMUST00000107024 // Arhgap27 // Rho GTPase activating protein 27 // 11 E1 // 544817 /// ENSMUST00000041385 // Arhgap27 // Rho GTPase activating protein 27 // 11 E1 // 544817 /// ENSMUST00000041385 // 5730442P18Rik // RIKEN cDNA 5730442P18 gene // 11 E1 // 70559	Arhgap27	544817	Rho GTPase activating protein 27	16.2403	22.1431	19.9605	38.1266	44.4843	33.3318		0.00509077	1.98959	TRUE
6814157	NM_175283 // Srd5a1 // steroid 5 alpha-reductase 1 // 13 C1|13 39.0 cM // 78925 /// BC079863 // Srd5a1 // steroid 5 alpha-reductase 1 // 13 C1|13 39.0 cM // 78925 /// ENSMUST00000091514 // Srd5a1 // steroid 5 alpha-reductase 1 // 13 C1|13 39.0 cM // 78925 /// ENSMUST00000059235 // Srd5a1 // steroid 5 alpha-reductase 1 // 13 C1|13 39.0 cM // 78925	Srd5a1	78925	steroid 5 alpha-reductase 1	90.6702	78.9239	69.0003	132.826	172.363	167.006		0.00389684	1.97839	TRUE
6957412	NM_138648 // Olr1 // oxidized low density lipoprotein (lectin-like) receptor 1 // 6 F3 // 108078 /// AF303744 // Olr1 // oxidized low density lipoprotein (lectin-like) receptor 1 // 6 F3 // 108078 /// ENSMUST00000032265 // Olr1 // oxidized low density lipoprotein (lectin-like) receptor 1 // 6 F3 // 108078	Olr1	108078	oxidized low density lipoprotein (lectin-like) receptor 1	397.653	432.729	598.616	938.341	813.447	1012.11		0.00870141	1.95742	TRUE
6818186	NM_013473 // Anxa8 // annexin A8 // 14 B|14 13.0 cM // 11752 /// BC030407 // Anxa8 // annexin A8 // 14 B|14 13.0 cM // 11752 /// ENSMUST00000022519 // Anxa8 // annexin A8 // 14 B|14 13.0 cM // 11752	Anxa8	11752	annexin A8	141.719	176.425	133.702	291.693	282.647	298.251		0.00149449	1.9448	TRUE
7013226	---	#VALUE!	#VALUE!	#VALUE!	35.1758	47.6369	33.6053	64.4453	76.0408	82.7539		0.00753397	1.93113	TRUE
6760177	NM_010570 // Irs1 // insulin receptor substrate 1 // 1 C5|1 57.0 cM // 16367 /// L24563 // Irs1 // insulin receptor substrate 1 // 1 C5|1 57.0 cM // 16367 /// ENSMUST00000069799 // Irs1 // insulin receptor substrate 1 // 1 C5|1 57.0 cM // 16367	Irs1	16367	insulin receptor substrate 1	502.262	400.731	483.121	869.697	803.88	997.773		0.00221159	1.92864	TRUE
6967109	NM_013643 // Ptpn5 // protein tyrosine phosphatase, non-receptor type 5 // 7 B3-B5|7 53.0 cM // 19259 /// BC079592 // Ptpn5 // protein tyrosine phosphatase, non-receptor type 5 // 7 B3-B5|7 53.0 cM // 19259 /// ENSMUST00000033142 // Ptpn5 // protein tyrosine phosphatase, non-receptor type 5 // 7 B3-B5|7 53.0 cM // 19259 /// ENSMUST00000102626 // Ptpn5 // protein tyrosine phosphatase, non-receptor…	Ptpn5	19259	protein tyrosine phosphatase, non-receptor type 5	100.241	108.844	105.557	208.497	176.808	217.782		0.00067509	1.91027	TRUE
6864518	NM_080637 // Nme5 // non-metastatic cells 5, protein expressed in (nucleoside-diphosphate kinase) // 18 B3 // 75533 /// BC049625 // Nme5 // non-metastatic cells 5, protein expressed in (nucleoside-diphosphate kinase) // 18 B3 // 75533 /// ENSMUST00000079287 // Nme5 // non-metastatic cells 5, protein expressed in (nucleoside-diphosphate kinase) // 18 B3 // 75533 /// ENSMUST00000115774 // Nme5 // n…	Nme5	75533	non-metastatic cells 5, protein expressed in (nucleoside-diphosphate kinase)	134.683	134.843	137.161	263.368	246.054	259.956		7.94281e-06	1.89107	TRUE
6767386	NM_028430 // Ppil6 // peptidylprolyl isomerase (cyclophilin)-like 6 // 10 B2 // 73075 /// BC147756 // Ppil6 // peptidylprolyl isomerase (cyclophilin)-like 6 // 10 B2 // 73075 /// ENSMUST00000105507 // Ppil6 // peptidylprolyl isomerase (cyclophilin)-like 6 // 10 B2 // 73075	Ppil6	73075	peptidylprolyl isomerase (cyclophilin)-like 6	67.7459	89.1591	93.9132	146.502	173.852	146.173		0.0057507	1.87229	TRUE
6958948	NM_026087 // Ceacam12 // carcinoembryonic antigen-related cell adhesion molecule 12 // 7 A2 // 67315 /// BC099443 // Ceacam12 // carcinoembryonic antigen-related cell adhesion molecule 12 // 7 A2 // 67315 /// ENSMUST00000032520 // Ceacam12 // carcinoembryonic antigen-related cell adhesion molecule 12 // 7 A2 // 67315 /// ENSMUST00000108487 // Ceacam12 // carcinoembryonic antigen-related cell adhe…	Ceacam12	67315	carcinoembryonic antigen-related cell adhesion molecule 12	20.0222	23.4934	22.4829	39.0903	43.4432	40.5083		0.000391866	1.8667	TRUE
6984972	NM_026481 // Tppp3 // tubulin polymerization-promoting protein family member 3 // 8 D1 // 67971 /// BC010788 // Tppp3 // tubulin polymerization-promoting protein family member 3 // 8 D1 // 67971 /// ENSMUST00000014990 // Tppp3 // tubulin polymerization-promoting protein family member 3 // 8 D1 // 67971	Tppp3	67971	tubulin polymerization-promoting protein family member 3	883.742	1000.29	1246.71	1831.89	1834.87	2116.03		0.00505821	1.86182	TRUE
6892190	NM_145744 // Dusp15 // dual specificity phosphatase-like 15 // 2 H1 // 252864 /// AF357887 // Dusp15 // dual specificity phosphatase-like 15 // 2 H1 // 252864 /// ENSMUST00000109811 // Dusp15 // dual specificity phosphatase-like 15 // 2 H1 // 252864 /// ENSMUST00000037715 // Dusp15 // dual specificity phosphatase-like 15 // 2 H1 // 252864 /// ENSMUST00000069018 // Dusp15 // dual specificity phosp…	Dusp15	252864	dual specificity phosphatase-like 15	35.9389	49.4448	51.8804	80.6669	88.3177	83.1056		0.00632852	1.85878	TRUE
6755154	BC061017 // 1700009P17Rik // RIKEN cDNA 1700009P17 gene // 1 H3 // 75472 /// NM_001081275 // 1700009P17Rik // RIKEN cDNA 1700009P17 gene // 1 H3 // 75472 /// ENSMUST00000027959 // 1700009P17Rik // RIKEN cDNA 1700009P17 gene // 1 H3 // 75472 /// ENSMUST00000085955 // 1700009P17Rik // RIKEN cDNA 1700009P17 gene // 1 H3 // 75472	1700009P17Rik	75472	RIKEN cDNA 1700009P17 gene	60.7532	75.9727	89.9832	138.265	131.334	139.881		0.00637856	1.82874	TRUE
6754444	NM_022312 // Tnr // tenascin R // --- // 21960 /// BC132392 // Tnr // tenascin R // --- // 21960 /// ENSMUST00000040797 // Tnr // tenascin R // --- // 21960 /// ENSMUST00000111669 // Tnr // tenascin R // --- // 21960	Tnr	21960	tenascin R	54.4139	53.9226	51.9911	104.783	81.8208	107.697		0.0024667	1.82243	TRUE
6909083	NM_011674 // Ugt8a // UDP galactosyltransferase 8A // 3 E3-F1 // 22239 /// X92122 // Ugt8a // UDP galactosyltransferase 8A // 3 E3-F1 // 22239 /// ENSMUST00000057944 // Ugt8a // UDP galactosyltransferase 8A // 3 E3-F1 // 22239	Ugt8a	22239	UDP galactosyltransferase 8A	86.1915	104.97	103.622	188.25	162.057	183.937		0.0016385	1.81565	TRUE
6760443	NM_001110227 // Kcnj13 // potassium inwardly-rectifying channel, subfamily J, member 13 // 1 D|1 // 100040591 /// ENSMUST00000113212 // Kcnj13 // potassium inwardly-rectifying channel, subfamily J, member 13 // 1 D|1 // 100040591	Kcnj13	100040591	potassium inwardly-rectifying channel, subfamily J, member 13	93.5884	128.92	94.7451	205.479	168.589	197.125		0.00787582	1.81445	TRUE
6957757	NM_001039558 // C030030A07Rik // RIKEN cDNA C030030A07 gene // 6 G1 // 654818 /// ENSMUST00000068293 // C030030A07Rik // RIKEN cDNA C030030A07 gene // 6 G1 // 654818 /// ENSMUST00000111894 // C030030A07Rik // RIKEN cDNA C030030A07 gene // 6 G1 // 654818	C030030A07Rik	654818	RIKEN cDNA C030030A07 gene	49.0784	68.867	72.3305	116.177	105.201	119.415		0.00960201	1.81408	TRUE
6850066	NM_031176 // Tnxb // tenascin XB // 17 B1|17 18.74 cM // 81877 /// AB235155 // Tnxb // tenascin XB // 17 B1|17 18.74 cM // 81877 /// ENSMUST00000055067 // Tnxb // tenascin XB // 17 B1|17 18.74 cM // 81877 /// ENSMUST00000087399 // Tnxb // tenascin XB // 17 B1|17 18.74 cM // 81877	Tnxb	81877	tenascin XB	375.128	488.687	501.836	868.717	735.345	849.241		0.00515307	1.80666	TRUE
6985363	NM_178086 // Fa2h // fatty acid 2-hydroxylase // 8 E1 // 338521 /// BC128080 // Fa2h // fatty acid 2-hydroxylase // 8 E1 // 338521 /// ENSMUST00000038475 // Fa2h // fatty acid 2-hydroxylase // 8 E1 // 338521 /// ENSMUST00000109156 // Fa2h // fatty acid 2-hydroxylase // 8 E1 // 338521 /// ENSMUST00000093130 // Fa2h // fatty acid 2-hydroxylase // 8 E1 // 338521	Fa2h	338521	fatty acid 2-hydroxylase	92.8851	111.478	106.07	179.937	168.637	212.638		0.0025662	1.80439	TRUE
6941844	NM_030701 // Gpr109a // G protein-coupled receptor 109A // --- // 80885 /// BC120715 // Gpr109a // G protein-coupled receptor 109A // --- // 80885 /// ENSMUST00000057145 // Gpr109a // G protein-coupled receptor 109A // --- // 80885	Gpr109a	80885	G protein-coupled receptor 109A	594.839	747.686	752.557	1264.37	1126.46	1294.88		0.00301205	1.76626	TRUE
6784041	NM_009971 // Csf3 // colony stimulating factor 3 (granulocyte) // 11 D|11 57.0 cM // 12985 /// M13926 // Csf3 // colony stimulating factor 3 (granulocyte) // 11 D|11 57.0 cM // 12985 /// ENSMUST00000038886 // Csf3 // colony stimulating factor 3 (granulocyte) // 11 D|11 57.0 cM // 12985	Csf3	12985	colony stimulating factor 3 (granulocyte)	925.855	1150.27	1367.95	2117.3	1960.92	1902.91		0.00862231	1.75691	TRUE
6935983	BC062906 // A330021E22Rik // RIKEN cDNA A330021E22 gene // 5 A1 // 207686 /// NM_172447 // A330021E22Rik // RIKEN cDNA A330021E22 gene // 5 A1 // 207686 /// ENSMUST00000054865 // A330021E22Rik // RIKEN cDNA A330021E22 gene // 5 A1 // 207686 /// ENSMUST00000061008 // A330021E22Rik // RIKEN cDNA A330021E22 gene // 5 A1 // 207686	A330021E22Rik	207686	RIKEN cDNA A330021E22 gene	31.6057	41.6608	43.2257	64.8458	68.8439	68.4214		0.00510021	1.75079	TRUE
6748888	NM_001025602 // Il1rl1 // interleukin 1 receptor-like 1 // 1 B|1 20.0 cM // 17082 /// NM_010743 // Il1rl1 // interleukin 1 receptor-like 1 // 1 B|1 20.0 cM // 17082 /// D13695 // Il1rl1 // interleukin 1 receptor-like 1 // 1 B|1 20.0 cM // 17082 /// ENSMUST00000053043 // Il1rl1 // interleukin 1 receptor-like 1 // 1 B|1 20.0 cM // 17082 /// ENSMUST00000097772 // Il1rl1 // interleukin 1 receptor-lik…	Il1rl1	17082	interleukin 1 receptor-like 1	142.752	196.214	173.123	309.511	319.917	255.775		0.00893081	1.73501	TRUE
6925265	NM_175223 // Dnali1 // dynein, axonemal, light intermediate polypeptide 1 // 4 D2.2 // 75563 /// BC122552 // Dnali1 // dynein, axonemal, light intermediate polypeptide 1 // 4 D2.2 // 75563 /// ENSMUST00000036383 // Dnali1 // dynein, axonemal, light intermediate polypeptide 1 // 4 D2.2 // 75563 /// ENSMUST00000106175 // Dnali1 // dynein, axonemal, light intermediate polypeptide 1 // 4 D2.2 // 75563	Dnali1	75563	dynein, axonemal, light intermediate polypeptide 1	53.8218	43.2936	47.2995	86.3955	78.6795	82.5631		0.00139278	1.72042	TRUE
6960516	NM_026436 // Tmem86a // transmembrane protein 86A // 7 B4 // 67893 /// BC056619 // Tmem86a // transmembrane protein 86A // 7 B4 // 67893 /// ENSMUST00000010451 // Tmem86a // transmembrane protein 86A // 7 B4 // 67893	Tmem86a	67893	transmembrane protein 86A	199.062	195.784	213.92	385.102	379.886	286.167		0.00588287	1.71242	TRUE
6839751	NM_011028 // P2rx6 // purinergic receptor P2X, ligand-gated ion channel, 6 // 16 A3 // 18440 /// AB010883 // P2rx6 // purinergic receptor P2X, ligand-gated ion channel, 6 // 16 A3 // 18440 /// ENSMUST00000023441 // P2rx6 // purinergic receptor P2X, ligand-gated ion channel, 6 // 16 A3 // 18440 /// ENSMUST00000115676 // P2rx6 // purinergic receptor P2X, ligand-gated ion channel, 6 // 16 A3 // 18440	P2rx6	18440	purinergic receptor P2X, ligand-gated ion channel, 6	72.0115	74.4473	79.7193	132.493	112.686	140.472		0.00184942	1.69934	TRUE
6850080	NM_010893 // Neu1 // neuraminidase 1 // 17 B1|17 18.93 cM // 18010 /// U93702 // Neu1 // neuraminidase 1 // 17 B1|17 18.93 cM // 18010 /// ENSMUST00000007253 // Neu1 // neuraminidase 1 // 17 B1|17 18.93 cM // 18010	Neu1	18010	neuraminidase 1	328.636	338.824	353.183	569.819	585.345	569.2		2.10809e-05	1.69008	TRUE
6965611	NM_007577 // C5ar1 // complement component 5a receptor 1 // 7 A2|7 3.9 cM // 12273 /// BC125641 // C5ar1 // complement component 5a receptor 1 // 7 A2|7 3.9 cM // 12273 /// ENSMUST00000050770 // C5ar1 // complement component 5a receptor 1 // 7 A2|7 3.9 cM // 12273	C5ar1	12273	complement component 5a receptor 1	742.768	953.103	954.053	1413.1	1520.72	1515.68		0.00376107	1.68949	TRUE
6942841	NM_175217 // Mmd2 // monocyte to macrophage differentiation-associated 2 // 5 G2 // 75104 /// AY424299 // Mmd2 // monocyte to macrophage differentiation-associated 2 // 5 G2 // 75104 /// ENSMUST00000037048 // Mmd2 // monocyte to macrophage differentiation-associated 2 // 5 G2 // 75104	Mmd2	75104	monocyte to macrophage differentiation-associated 2	99.8477	85.9911	85.4823	163.031	137.907	154.321		0.0018567	1.67831	TRUE
6893139	NM_008968 // Ptgis // prostaglandin I2 (prostacyclin) synthase // 2 H3 // 19223 /// BC062151 // Ptgis // prostaglandin I2 (prostacyclin) synthase // 2 H3 // 19223 /// ENSMUST00000018113 // Ptgis // prostaglandin I2 (prostacyclin) synthase // 2 H3 // 19223 /// ENSMUST00000088041 // Ptgis // prostaglandin I2 (prostacyclin) synthase // 2 H3 // 19223	Ptgis	19223	prostaglandin I2 (prostacyclin) synthase	158.782	163.866	159.707	264.365	270.329	271.032		2.1052e-06	1.67045	TRUE
7015002	NM_027286 // Ace2 // angiotensin I converting enzyme (peptidyl-dipeptidase A) 2 // X F5|X 70.5 cM // 70008 /// NM_001130513 // Ace2 // angiotensin I converting enzyme (peptidyl-dipeptidase A) 2 // X F5|X 70.5 cM // 70008 /// EF408739 // Ace2 // angiotensin I converting enzyme (peptidyl-dipeptidase A) 2 // X F5|X 70.5 cM // 70008 /// ENSMUST00000073973 // Ace2 // angiotensin I converting enzyme (p…	Ace2	70008	angiotensin I converting enzyme (peptidyl-dipeptidase A) 2	22.088	24.2319	22.6843	37.7945	40.8313	36.4819		0.000290988	1.66754	TRUE
6851897	NM_013813 // Epb4.1l3 // erythrocyte protein band 4.1-like 3 // 17 E1.3|17 42.5 cM // 13823 /// AF152247 // Epb4.1l3 // erythrocyte protein band 4.1-like 3 // 17 E1.3|17 42.5 cM // 13823 /// ENSMUST00000024843 // Epb4.1l3 // erythrocyte protein band 4.1-like 3 // 17 E1.3|17 42.5 cM // 13823 /// ENSMUST00000080208 // Epb4.1l3 // erythrocyte protein band 4.1-like 3 // 17 E1.3|17 42.5 cM // 13823 //…	Epb4.1l3	13823	erythrocyte protein band 4.1-like 3	396.915	424.159	432.74	714.442	699.84	673.598		8.27524e-05	1.66586	TRUE
6954385	NM_007836 // Gadd45a // growth arrest and DNA-damage-inducible 45 alpha // 6 C1 // 13197 /// L28177 // Gadd45a // growth arrest and DNA-damage-inducible 45 alpha // 6 C1 // 13197 /// ENSMUST00000043098 // Gadd45a // growth arrest and DNA-damage-inducible 45 alpha // 6 C1 // 13197	Gadd45a	13197	growth arrest and DNA-damage-inducible 45 alpha	573.682	776.311	799.59	1170.8	1146.6	1220.04		0.00913819	1.66302	TRUE
6987403	NM_010700 // Ldlr // low density lipoprotein receptor // 9 A3|9 5.0 cM // 16835 /// BC053041 // Ldlr // low density lipoprotein receptor // 9 A3|9 5.0 cM // 16835 /// ENSMUST00000034713 // Ldlr // low density lipoprotein receptor // 9 A3|9 5.0 cM // 16835 /// ENSMUST00000070068 // Ldlr // low density lipoprotein receptor // 9 A3|9 5.0 cM // 16835	Ldlr	16835	low density lipoprotein receptor	862.897	1032.99	1016.99	1543.2	1589.06	1682.15		0.0013028	1.65711	TRUE
6982918	NM_013494 // Cpe // carboxypeptidase E // 8 B3.1|8 32.6 cM // 12876 /// BC010197 // Cpe // carboxypeptidase E // 8 B3.1|8 32.6 cM // 12876 /// ENSMUST00000048967 // Cpe // carboxypeptidase E // 8 B3.1|8 32.6 cM // 12876	Cpe	12876	carboxypeptidase E	502.647	533.164	623.496	958.44	894.55	880.984		0.00191675	1.65346	TRUE
6855062	NM_013484 // C2 // complement component 2 (within H-2S) // 17 B1|17 18.86 cM // 12263 /// BC011086 // C2 // complement component 2 (within H-2S) // 17 B1|17 18.86 cM // 12263 /// ENSMUST00000025230 // C2 // complement component 2 (within H-2S) // 17 B1|17 18.86 cM // 12263	C2	12263	complement component 2 (within H-2S)	382	485.63	482.943	749.728	724.396	745.3		0.00324695	1.65316	TRUE
6932487	NM_181728 // Art3 // ADP-ribosyltransferase 3 // 5 E2|5 52.0 cM // 109979 /// AJ311773 // Art3 // ADP-ribosyltransferase 3 // 5 E2|5 52.0 cM // 109979 /// ENSMUST00000058129 // Art3 // ADP-ribosyltransferase 3 // 5 E2|5 52.0 cM // 109979 /// ENSMUST00000113087 // Art3 // ADP-ribosyltransferase 3 // 5 E2|5 52.0 cM // 109979 /// ENSMUST00000113083 // Art3 // ADP-ribosyltransferase 3 // 5 E2|5 52.0 …	Art3	109979	ADP-ribosyltransferase 3	220.132	237.335	216.121	340.717	386.369	386.91		0.000594893	1.6523	TRUE
6792113	NM_013851 // Abca8b // ATP-binding cassette, sub-family A (ABC1), member 8b // 11 E1|11 69.0 cM // 27404 /// AF498362 // Abca8b // ATP-binding cassette, sub-family A (ABC1), member 8b // 11 E1|11 69.0 cM // 27404 /// ENSMUST00000020948 // Abca8b // ATP-binding cassette, sub-family A (ABC1), member 8b // 11 E1|11 69.0 cM // 27404 /// ENSMUST00000106669 // Abca8b // ATP-binding cassette, sub-family…	Abca8b	27404	ATP-binding cassette, sub-family A (ABC1), member 8b	97.9373	126.823	139.132	196.648	208.564	189.852		0.00986871	1.65167	TRUE
6930346	NM_001135172 // C1qtnf7 // C1q and tumor necrosis factor related protein 7 // 5 B3 // 109323 /// NM_175425 // C1qtnf7 // C1q and tumor necrosis factor related protein 7 // 5 B3 // 109323 /// BC090967 // C1qtnf7 // C1q and tumor necrosis factor related protein 7 // 5 B3 // 109323 /// ENSMUST00000076939 // C1qtnf7 // C1q and tumor necrosis factor related protein 7 // 5 B3 // 109323	C1qtnf7	109323	C1q and tumor necrosis factor related protein 7	82.9387	86.4813	114.542	161.085	156.857	145.855		0.00905917	1.64922	TRUE
6930051	NM_001081106 // 4Cytl1 // cytokine-like 1 // 5 B3 // 231162 /// BC063103 // 4Cytl1 // cytokine-like 1 // 5 B3 // 231162 /// ENSMUST00000073554 // 4Cytl1 // cytokine-like 1 // 5 B3 // 231162	4Cytl1	231162	cytokine-like 1	1305.43	1426.1	1660.97	2641.77	2137.24	2440		0.00601302	1.64547	TRUE
6805468	NM_177577 // Dcdc2a // doublecortin domain containing 2a // 13 A3.1 // 195208 /// BC045136 // Dcdc2a // doublecortin domain containing 2a // 13 A3.1 // 195208 /// ENSMUST00000036932 // Dcdc2a // doublecortin domain containing 2a // 13 A3.1 // 195208 /// ENSMUST00000069614 // Dcdc2a // doublecortin domain containing 2a // 13 A3.1 // 195208	Dcdc2a	195208	doublecortin domain containing 2a	71.5452	87.8203	102.521	143.28	138.672	143.065		0.00913748	1.64024	TRUE
6946785	NM_025278 // Gng12 // guanine nucleotide binding protein (G protein), gamma 12 // 6 C1|6 30.0 cM // 14701 /// BC040685 // Gng12 // guanine nucleotide binding protein (G protein), gamma 12 // 6 C1|6 30.0 cM // 14701 /// ENSMUST00000043148 // Gng12 // guanine nucleotide binding protein (G protein), gamma 12 // 6 C1|6 30.0 cM // 14701 /// ENSMUST00000114222 // Gng12 // guanine nucleotide binding pro…	Gng12	14701	guanine nucleotide binding protein (G protein), gamma 12	4998.74	5106.9	5133.12	7994.22	8206.68	8782.02		7.13522e-05	1.63825	TRUE
6891879	NM_009378 // Thbd // thrombomodulin // 2 G3|2 84.0 cM // 21824 /// BC019154 // Thbd // thrombomodulin // 2 G3|2 84.0 cM // 21824 /// ENSMUST00000099270 // Thbd // thrombomodulin // 2 G3|2 84.0 cM // 21824	Thbd	21824	thrombomodulin	1377.79	1714.09	1938.63	2842.01	2751.47	2547.53		0.00952953	1.63255	TRUE
6939681	NM_172880 // Tmprss11e // transmembrane protease, serine 11e // 5 E1 // 243084 /// BC115432 // Tmprss11e // transmembrane protease, serine 11e // 5 E1 // 243084 /// ENSMUST00000067649 // Tmprss11e // transmembrane protease, serine 11e // 5 E1 // 243084	Tmprss11e	243084	transmembrane protease, serine 11e	38.4852	51.1151	46.9499	68.022	77.3288	75.352		0.00636482	1.62506	TRUE
6995736	NM_177769 // Elmod1 // ELMO domain containing 1 // 9 A5.3 // 270162 /// BC120566 // Elmod1 // ELMO domain containing 1 // 9 A5.3 // 270162 /// ENSMUST00000048409 // Elmod1 // ELMO domain containing 1 // 9 A5.3 // 270162	Elmod1	270162	ELMO domain containing 1	28.9665	30.2213	31.8509	59.5394	42.8714	46.5895		0.00914106	1.62172	TRUE
6895589	NM_025285 // Stmn2 // stathmin-like 2 // 3 A1|3 6.6 cM // 20257 /// BC026538 // Stmn2 // stathmin-like 2 // 3 A1|3 6.6 cM // 20257 /// ENSMUST00000029002 // Stmn2 // stathmin-like 2 // 3 A1|3 6.6 cM // 20257 /// ENSMUST00000116348 // Stmn2 // stathmin-like 2 // 3 A1|3 6.6 cM // 20257	Stmn2	20257	stathmin-like 2	179.731	209.558	226.451	320.487	345.572	326.986		0.00252867	1.61929	TRUE
6808339	NM_030174 // Mctp1 // multiple C2 domains, transmembrane 1 // 13 C1 // 78771 /// ENSMUST00000109583 // Mctp1 // multiple C2 domains, transmembrane 1 // 13 C1 // 78771 /// ENSMUST00000046098 // Mctp1 // multiple C2 domains, transmembrane 1 // 13 C1 // 78771 /// ENSMUST00000022086 // Mctp1 // multiple C2 domains, transmembrane 1 // 13 C1 // 78771 /// ENSMUST00000109589 // Mctp1 // multiple C2 domai…	Mctp1	78771	multiple C2 domains, transmembrane 1	104.765	125.685	114.944	191.744	181.031	181.875		0.00102861	1.60973	TRUE
6876464	NM_146940 // Olfr352 // olfactory receptor 352 // --- // 258942 /// ENSMUST00000065416 // Olfr352 // olfactory receptor 352 // --- // 258942	Olfr352	258942	olfactory receptor 352	15.5103	18.8474	14.1778	28.1233	23.9985	25.32		0.00795785	1.60353	TRUE
6816697	XM_001477474 // 100041964 // predicted gene, 100041964 // 14 A1|14 // 100041964	100041964	100041964	predicted gene, 100041964	32.4728	31.2245	38.5031	52.5168	49.1542	60.7495		0.00667025	1.58963	TRUE
6996124	NM_001040426 // Thsd4 // thrombospondin, type I, domain containing 4 // 9 B // 207596 /// NM_172444 // Thsd4 // thrombospondin, type I, domain containing 4 // 9 B // 207596 /// BC139329 // Thsd4 // thrombospondin, type I, domain containing 4 // 9 B // 207596 /// ENSMUST00000098660 // Thsd4 // thrombospondin, type I, domain containing 4 // 9 B // 207596 /// ENSMUST00000034829 // Thsd4 // thrombosp…	Thsd4	207596	thrombospondin, type I, domain containing 4	226.255	234.613	268.186	379.802	372.736	401.983		0.00121634	1.58706	TRUE
6782274	NM_008771 // P2rx1 // purinergic receptor P2X, ligand-gated ion channel, 1 // 11 B4|11 40.0 cM // 18436 /// BC015084 // P2rx1 // purinergic receptor P2X, ligand-gated ion channel, 1 // 11 B4|11 40.0 cM // 18436 /// ENSMUST00000021141 // P2rx1 // purinergic receptor P2X, ligand-gated ion channel, 1 // 11 B4|11 40.0 cM // 18436 /// ENSMUST00000092938 // P2rx1 // purinergic receptor P2X, ligand-gate…	P2rx1	18436	purinergic receptor P2X, ligand-gated ion channel, 1	91.4083	102.806	109.72	172.561	142.717	164.943		0.0042991	1.57938	TRUE
6783035	NM_013652 // Ccl4 // chemokine (C-C motif) ligand 4 // 11 C|11 47.6 cM // 20303 /// M35590 // Ccl4 // chemokine (C-C motif) ligand 4 // 11 C|11 47.6 cM // 20303 /// ENSMUST00000019074 // Ccl4 // chemokine (C-C motif) ligand 4 // 11 C|11 47.6 cM // 20303	Ccl4	20303	chemokine (C-C motif) ligand 4	238.29	268.788	254.772	349.407	415.297	442.864		0.00441608	1.57918	TRUE
6980941	NM_177898 // Nek5 // NIMA (never in mitosis gene a)-related expressed kinase 5 // 8 A2 // 330721 /// BC053516 // Nek5 // NIMA (never in mitosis gene a)-related expressed kinase 5 // 8 A2 // 330721 /// ENSMUST00000081815 // Nek5 // NIMA (never in mitosis gene a)-related expressed kinase 5 // 8 A2 // 330721 /// ENSMUST00000067722 // Nek5 // NIMA (never in mitosis gene a)-related expressed kinase 5 …	Nek5	330721	NIMA (never in mitosis gene a)-related expressed kinase 5	37.8848	41.0407	42.0117	64.5143	58.8459	67.0683		0.000809064	1.57379	TRUE
6969207	NM_029614 // Prss23 // protease, serine, 23 // 7 E1 // 76453 /// BC018517 // Prss23 // protease, serine, 23 // 7 E1 // 76453 /// ENSMUST00000041761 // Prss23 // protease, serine, 23 // 7 E1 // 76453	Prss23	76453	protease, serine, 23	1296.16	1389.66	1487.82	2163.98	2169.23	2213.45		0.000366029	1.57098	TRUE
6814173	BC049672 // 3110006E14Rik // RIKEN cDNA 3110006E14 gene // 13 C1 // 76980 /// ENSMUST00000065118 // 3110006E14Rik // RIKEN cDNA 3110006E14 gene // 13 C1 // 76980	3110006E14Rik	76980	RIKEN cDNA 3110006E14 gene	61.3946	50.356	64.1705	89.1253	101.864	83.7735		0.008956	1.56508	TRUE
6929817	NM_008010 // Fgfr3 // fibroblast growth factor receptor 3 // 5 B|5 20.0 cM // 14184 /// BC053056 // Fgfr3 // fibroblast growth factor receptor 3 // 5 B|5 20.0 cM // 14184 /// ENSMUST00000114411 // Fgfr3 // fibroblast growth factor receptor 3 // 5 B|5 20.0 cM // 14184 /// ENSMUST00000067150 // Fgfr3 // fibroblast growth factor receptor 3 // 5 B|5 20.0 cM // 14184 /// ENSMUST00000087820 // Fgfr3 //…	Fgfr3	14184	fibroblast growth factor receptor 3	223.447	205.07	249.569	375.433	310.053	374.838		0.00635467	1.5626	TRUE
6966039	NM_175641 // Ltbp4 // latent transforming growth factor beta binding protein 4 // 7 A3 // 108075 /// NM_001113549 // Ltbp4 // latent transforming growth factor beta binding protein 4 // 7 A3 // 108075 /// AF410798 // Ltbp4 // latent transforming growth factor beta binding protein 4 // 7 A3 // 108075 /// ENSMUST00000038618 // Ltbp4 // latent transforming growth factor beta binding protein 4 // 7 A…	Ltbp4	108075	latent transforming growth factor beta binding protein 4	1013.91	1209.34	1315.43	1989.21	1660.68	1857.66		0.00872265	1.56113	TRUE
6972317	NM_010514 // Igf2 // insulin-like growth factor 2 // 7 F5|7 69.09 cM // 16002 /// NM_001122737 // Igf2 // insulin-like growth factor 2 // 7 F5|7 69.09 cM // 16002 /// NM_001122736 // Igf2 // insulin-like growth factor 2 // 7 F5|7 69.09 cM // 16002 /// BC058615 // Igf2 // insulin-like growth factor 2 // 7 F5|7 69.09 cM // 16002 /// ENSMUST00000053222 // Igf2 // insulin-like growth factor 2 // 7 F5…	Igf2	16002	insulin-like growth factor 2	273.346	307.556	318.206	479.571	422.205	500.487		0.00296516	1.55886	TRUE
6762328	NM_054077 // Prelp // proline arginine-rich end leucine-rich repeat // 1 E4|1 74.3 cM // 116847 /// BC019775 // Prelp // proline arginine-rich end leucine-rich repeat // 1 E4|1 74.3 cM // 116847 /// ENSMUST00000048432 // Prelp // proline arginine-rich end leucine-rich repeat // 1 E4|1 74.3 cM // 116847	Prelp	116847	proline arginine-rich end leucine-rich repeat	3081.68	3445.11	3394.22	5118.02	4938.68	5400.39		0.000521307	1.55884	TRUE
6935060	NM_027356 // Ufsp1 // UFM1-specific peptidase 1 // 5 G2|5 78.0 cM // 70240 /// BC087958 // Ufsp1 // UFM1-specific peptidase 1 // 5 G2|5 78.0 cM // 70240 /// ENSMUST00000052825 // Ufsp1 // UFM1-specific peptidase 1 // 5 G2|5 78.0 cM // 70240	Ufsp1	70240	UFM1-specific peptidase 1	165.782	169.712	175.776	251.433	248.542	299.706		0.00212734	1.55872	TRUE
7017600	NM_008478 // L1cam // L1 cell adhesion molecule // X A6-B|X 29.51 cM // 16728 /// BC056988 // L1cam // L1 cell adhesion molecule // X A6-B|X 29.51 cM // 16728 /// ENSMUST00000088385 // L1cam // L1 cell adhesion molecule // X A6-B|X 29.51 cM // 16728 /// ENSMUST00000066605 // L1cam // L1 cell adhesion molecule // X A6-B|X 29.51 cM // 16728 /// ENSMUST00000114433 // L1cam // L1 cell adhesion molecu…	L1cam	16728	L1 cell adhesion molecule	173.981	189.233	217.191	315.019	300.509	285.711		0.00327008	1.55809	TRUE
6798213	NM_009396 // Tnfaip2 // tumor necrosis factor, alpha-induced protein 2 // 12 F1|12 56.0 cM // 21928 /// BC138106 // Tnfaip2 // tumor necrosis factor, alpha-induced protein 2 // 12 F1|12 56.0 cM // 21928 /// ENSMUST00000021710 // Tnfaip2 // tumor necrosis factor, alpha-induced protein 2 // 12 F1|12 56.0 cM // 21928 /// ENSMUST00000102745 // Tnfaip2 // tumor necrosis factor, alpha-induced protein 2…	Tnfaip2	21928	tumor necrosis factor, alpha-induced protein 2	1536.04	1821.02	2003.11	2833.67	2849.76	2623.34		0.00569673	1.55787	TRUE
6943444	---	#VALUE!	#VALUE!	#VALUE!	5.72538	6.58539	5.74349	9.53279	8.23569	10.4183		0.0058383	1.55735	TRUE
6846782	NM_178721 // Cadm2 // cell adhesion molecule 2 // 16 C1.3-C2 // 239857 /// BC139401 // Cadm2 // cell adhesion molecule 2 // 16 C1.3-C2 // 239857 /// ENSMUST00000114292 // Cadm2 // cell adhesion molecule 2 // 16 C1.3-C2 // 239857 /// ENSMUST00000114291 // Cadm2 // cell adhesion molecule 2 // 16 C1.3-C2 // 239857 /// ENSMUST00000079864 // Cadm2 // cell adhesion molecule 2 // 16 C1.3-C2 // 239857	Cadm2	239857	cell adhesion molecule 2	151.455	182.359	191.78	299.51	242.681	273.253		0.00944705	1.55358	TRUE
6873150	NM_027667 // Arhgap19 // Rho GTPase activating protein 19 // 19 D1 // 71085 /// BC086680 // Arhgap19 // Rho GTPase activating protein 19 // 19 D1 // 71085 /// ENSMUST00000026150 // Arhgap19 // Rho GTPase activating protein 19 // 19 D1 // 71085	Arhgap19	71085	Rho GTPase activating protein 19	142.177	144.194	146.915	215.805	223.126	233.385		5.79507e-05	1.55101	TRUE
6935927	NM_020010 // Cyp51 // cytochrome P450, family 51 // 5 A2|5 1.2 cM // 13121 /// BC031813 // Cyp51 // cytochrome P450, family 51 // 5 A2|5 1.2 cM // 13121 /// ENSMUST00000001507 // Cyp51 // cytochrome P450, family 51 // 5 A2|5 1.2 cM // 13121	Cyp51	13121	cytochrome P450, family 51	375.783	349.993	364.15	532.145	585.137	571.858		0.000241143	1.54917	TRUE
7020683	NM_009759 // Bmx // BMX non-receptor tyrosine kinase // X F // 12169 /// U88091 // Bmx // BMX non-receptor tyrosine kinase // X F // 12169 /// ENSMUST00000015547 // Bmx // BMX non-receptor tyrosine kinase // X F // 12169 /// ENSMUST00000112263 // Bmx // BMX non-receptor tyrosine kinase // X F // 12169	Bmx	12169	BMX non-receptor tyrosine kinase	75.6391	80.0221	92.4424	137.959	117.837	127.894		0.00432478	1.54888	TRUE
6819204	NM_026066 // Cmtm5 // CKLF-like MARVEL transmembrane domain containing 5 // 14 C3 // 67272 /// AY241867 // Cmtm5 // CKLF-like MARVEL transmembrane domain containing 5 // 14 C3 // 67272 /// ENSMUST00000037814 // Cmtm5 // CKLF-like MARVEL transmembrane domain containing 5 // 14 C3 // 67272 /// ENSMUST00000111465 // Cmtm5 // CKLF-like MARVEL transmembrane domain containing 5 // 14 C3 // 67272	Cmtm5	67272	CKLF-like MARVEL transmembrane domain containing 5	234.947	254.05	246.796	420.187	332.731	390.89		0.00384683	1.54806	TRUE
6823887	NM_011430 // Sncg // synuclein, gamma // 14 B-C|14 12.5 cM // 20618 /// BC028508 // Sncg // synuclein, gamma // 14 B-C|14 12.5 cM // 20618 /// ENSMUST00000023826 // Sncg // synuclein, gamma // 14 B-C|14 12.5 cM // 20618	Sncg	20618	synuclein, gamma	570.57	596.02	609.394	952.887	831.175	966.173		0.00109398	1.54564	TRUE
6959632	NM_144556 // Lgi4 // leucine-rich repeat LGI family, member 4 // 7 B1|7 15.2 cM // 243914 /// BC098469 // Lgi4 // leucine-rich repeat LGI family, member 4 // 7 B1|7 15.2 cM // 243914 /// ENSMUST00000039775 // Lgi4 // leucine-rich repeat LGI family, member 4 // 7 B1|7 15.2 cM // 243914 /// ENSMUST00000088438 // Lgi4 // leucine-rich repeat LGI family, member 4 // 7 B1|7 15.2 cM // 243914	Lgi4	243914	leucine-rich repeat LGI family, member 4	122.317	125.697	134.751	197.92	184.651	209.275		0.000711722	1.54551	TRUE
6948759	NM_007697 // Chl1 // cell adhesion molecule with homology to L1CAM // --- // 12661 /// BC131670 // Chl1 // cell adhesion molecule with homology to L1CAM // --- // 12661 /// ENSMUST00000066905 // Chl1 // cell adhesion molecule with homology to L1CAM // --- // 12661 /// ENSMUST00000089225 // Chl1 // cell adhesion molecule with homology to L1CAM // --- // 12661 /// ENSMUST00000032163 // Chl1 // cell…	Chl1	12661	cell adhesion molecule with homology to L1CAM	109.129	129.224	132.189	184.658	188.992	196.929		0.00235551	1.54483	TRUE
6878329	NM_172666 // Agps // alkylglycerone phosphate synthase // 2 C3 // 228061 /// BC063086 // Agps // alkylglycerone phosphate synthase // 2 C3 // 228061 /// ENSMUST00000111951 // Agps // alkylglycerone phosphate synthase // 2 C3 // 228061 /// ENSMUST00000047232 // Agps // alkylglycerone phosphate synthase // 2 C3 // 228061 /// ENSMUST00000111952 // Agps // alkylglycerone phosphate synthase // 2 C3 //…	Agps	228061	alkylglycerone phosphate synthase	1035.2	1019.63	1108.77	1553.76	1468.88	1889.75		0.00571313	1.54462	TRUE
6813797	NM_019395 // Fbp1 // fructose bisphosphatase 1 // 13 B3-C1 // 14121 /// BC011480 // Fbp1 // fructose bisphosphatase 1 // 13 B3-C1 // 14121 /// ENSMUST00000092888 // Fbp1 // fructose bisphosphatase 1 // 13 B3-C1 // 14121	Fbp1	14121	fructose bisphosphatase 1	197.14	216.627	198.332	306.596	283.683	358.857		0.00452461	1.54459	TRUE
6929510	NM_153526 // Insig1 // insulin induced gene 1 // 5 B1 // 231070 /// BC132167 // Insig1 // insulin induced gene 1 // 5 B1 // 231070 /// ENSMUST00000059155 // Insig1 // insulin induced gene 1 // 5 B1 // 231070	Insig1	231070	insulin induced gene 1	580.347	597.107	595.78	853.912	926.786	949.126		0.000206372	1.53803	TRUE
6855040	NM_152922 // Egfl8 // EGF-like domain 8 // 17 B1|17 18.8 cM // 81701 /// BC055829 // Egfl8 // EGF-like domain 8 // 17 B1|17 18.8 cM // 81701 /// ENSMUST00000015611 // Egfl8 // EGF-like domain 8 // 17 B1|17 18.8 cM // 81701 /// ENSMUST00000097345 // Egfl8 // EGF-like domain 8 // 17 B1|17 18.8 cM // 81701	Egfl8	81701	EGF-like domain 8	318.342	347.263	385.54	577.801	483.614	553.633		0.0050738	1.53683	TRUE
6822874	---	#VALUE!	#VALUE!	#VALUE!	6.04489	5.94741	5.39396	8.35964	10.3816	8.06062		0.00783331	1.53367	TRUE
6874653	NM_028804 // Ccdc3 // coiled-coil domain containing 3 // 2 A1 // 74186 /// BC058616 // Ccdc3 // coiled-coil domain containing 3 // 2 A1 // 74186 /// ENSMUST00000027988 // Ccdc3 // coiled-coil domain containing 3 // 2 A1 // 74186	Ccdc3	74186	coiled-coil domain containing 3	302.577	332.157	378.89	537.91	494.995	513.387		0.00359564	1.53116	TRUE
6747861	NM_053191 // Pi15 // peptidase inhibitor 15 // 1 A4 // 94227 /// AF329196 // Pi15 // peptidase inhibitor 15 // 1 A4 // 94227 /// ENSMUST00000088476 // Pi15 // peptidase inhibitor 15 // 1 A4 // 94227	Pi15	94227	peptidase inhibitor 15	190.27	180.085	237.609	314.147	294.981	315.153		0.00821881	1.53078	TRUE
6984358	NM_053200 // Ces3 // carboxylesterase 3 // 8 C5 // 104158 /// BC019198 // Ces3 // carboxylesterase 3 // 8 C5 // 104158 /// ENSMUST00000034172 // Ces3 // carboxylesterase 3 // 8 C5 // 104158	Ces3	104158	carboxylesterase 3	64.5094	73.1091	65.5547	108.373	96.776	103.961		0.00121644	1.52214	TRUE
6906749	NM_013658 // Sema4a // sema domain, immunoglobulin domain (Ig), transmembrane domain (TM) and short cytoplasmic domain, (semaphorin) 4A // 3 F1 // 20351 /// BC025800 // Sema4a // sema domain, immunoglobulin domain (Ig), transmembrane domain (TM) and short cytoplasmic domain, (semaphorin) 4A // 3 F1 // 20351 /// ENSMUST00000029700 // Sema4a // sema domain, immunoglobulin domain (Ig), transmembrane…	Sema4a	20351	sema domain, immunoglobulin domain (Ig), transmembrane domain (TM) and short cytoplasmic domain, (semaphorin) 4A	449.69	549.35	526.724	711.385	777.684	827.897		0.00505492	1.52118	TRUE
6972407	NM_009434 // Phlda2 // pleckstrin homology-like domain, family A, member 2 // 7 F5|7 69.5 cM // 22113 /// BC019141 // Phlda2 // pleckstrin homology-like domain, family A, member 2 // 7 F5|7 69.5 cM // 22113 /// ENSMUST00000010904 // Phlda2 // pleckstrin homology-like domain, family A, member 2 // 7 F5|7 69.5 cM // 22113	Phlda2	22113	pleckstrin homology-like domain, family A, member 2	201.147	255.964	244.177	327.016	357.872	377.888		0.00784036	1.52086	TRUE
6851033	ENSMUST00000105022 // ENSMUSG00000058380 // predicted gene, ENSMUSG00000058380 // 17 C|17 // 628926	ENSMUSG00000058380	628926	predicted gene, ENSMUSG00000058380	20.0494	21.4944	20.1038	33.2104	27.932	32.7575		0.00223031	1.51936	TRUE
6878771	---	#VALUE!	#VALUE!	#VALUE!	124.014	129.69	111.682	186.583	167.363	201.672		0.00392577	1.51917	TRUE
6857545	NM_001033443 // Cdkl4 // cyclin-dependent kinase-like 4 // 17 E3 // 381113 /// BC138986 // Cdkl4 // cyclin-dependent kinase-like 4 // 17 E3 // 381113 /// ENSMUST00000086545 // Cdkl4 // cyclin-dependent kinase-like 4 // 17 E3 // 381113	Cdkl4	381113	cyclin-dependent kinase-like 4	38.1182	38.8459	38.0955	62.1742	53.4906	58.9906		0.000735245	1.51509	TRUE
7009947	NM_026524 // Mid1ip1 // Mid1 interacting protein 1 (gastrulation specific G12-like (zebrafish)) // X A1.2 // 68041 /// BC052899 // Mid1ip1 // Mid1 interacting protein 1 (gastrulation specific G12-like (zebrafish)) // X A1.2 // 68041 /// ENSMUST00000115524 // Mid1ip1 // Mid1 interacting protein 1 (gastrulation specific G12-like (zebrafish)) // X A1.2 // 68041 /// ENSMUST00000008179 // Mid1ip1 // M…	Mid1ip1	68041	Mid1 interacting protein 1 (gastrulation specific G12-like (zebrafish))	272.846	271.698	310.268	455.821	407.599	429.651		0.00157	1.51403	TRUE
7014755	CT010304 // Dnajb9 // DnaJ (Hsp40) homolog, subfamily B, member 9 // 12 B1 // 27362	Dnajb9	27362	DnaJ (Hsp40) homolog, subfamily B, member 9	43.4921	47.6644	48.2727	73.046	69.1212	68.1475		0.000459606	1.50933	TRUE
6962108	AK220376 // Adamtsl3 // ADAMTS-like 3 // 7 D3 // 269959 /// ENSMUST00000094237 // Adamtsl3 // ADAMTS-like 3 // 7 D3 // 269959	Adamtsl3	269959	ADAMTS-like 3	83.8275	108.288	105.515	147.836	150.733	147.292		0.00735291	1.50764	TRUE
6962930	NM_177161 // P4ha3 // procollagen-proline, 2-oxoglutarate 4-dioxygenase (proline 4-hydroxylase), alpha polypeptide III // 7 E3 // 320452 /// BC082538 // P4ha3 // procollagen-proline, 2-oxoglutarate 4-dioxygenase (proline 4-hydroxylase), alpha polypeptide III // 7 E3 // 320452 /// ENSMUST00000057023 // P4ha3 // procollagen-proline, 2-oxoglutarate 4-dioxygenase (proline 4-hydroxylase), alpha polype…	P4ha3	320452	procollagen-proline, 2-oxoglutarate 4-dioxygenase (proline 4-hydroxylase), alpha polypeptide III	100.166	110.421	87.9375	147.294	148.704	151.899		0.00352967	1.50674	TRUE
6750625	NM_010043 // Des // desmin // 1 C3|1 41.1 cM // 13346 /// BC031760 // Des // desmin // 1 C3|1 41.1 cM // 13346 /// ENSMUST00000027409 // Des // desmin // 1 C3|1 41.1 cM // 13346	Des	13346	desmin	310.756	369.52	395.586	522.28	568.923	516.369		0.0065329	1.5004	TRUE
6978357	NM_001042715 // Ccdc135 // coiled-coil domain containing 135 // 8 D1 // 330830 /// AY352586 // Ccdc135 // coiled-coil domain containing 135 // 8 D1 // 330830 /// ENSMUST00000058479 // Ccdc135 // coiled-coil domain containing 135 // 8 D1 // 330830	Ccdc135	330830	coiled-coil domain containing 135	53.5906	54.3456	54.9889	87.0919	70.592	87.7497		0.00484333	1.49905	TRUE
6813563	NM_175214 // Kif27 // kinesin family member 27 // 13 B1 // 75050 /// BC116646 // Kif27 // kinesin family member 27 // 13 B1 // 75050 /// ENSMUST00000043605 // Kif27 // kinesin family member 27 // 13 B1 // 75050	Kif27	75050	kinesin family member 27	42.0398	37.8113	44.934	60.3146	64.183	62.0546		0.00162782	1.49826	TRUE
6815305	NM_008255 // Hmgcr // 3-hydroxy-3-methylglutaryl-Coenzyme A reductase // 13 D1|13 49.0 cM // 15357 /// BC085083 // Hmgcr // 3-hydroxy-3-methylglutaryl-Coenzyme A reductase // 13 D1|13 49.0 cM // 15357 /// ENSMUST00000022176 // Hmgcr // 3-hydroxy-3-methylglutaryl-Coenzyme A reductase // 13 D1|13 49.0 cM // 15357	Hmgcr	15357	3-hydroxy-3-methylglutaryl-Coenzyme A reductase	517.522	522.881	508.678	749.886	769.435	798.008		3.42417e-05	1.49555	TRUE
7014150	ENSMUST00000050767 // Frmpd3 // FERM and PDZ domain containing 3 // X F1|X // 245643	Frmpd3	245643	FERM and PDZ domain containing 3	46.6577	44.7371	44.9105	67.4496	62.9115	73.8166		0.00112628	1.495	TRUE
6898063	NM_010597 // Kcnab1 // potassium voltage-gated channel, shaker-related subfamily, beta member 1 // 3 E1|3 32.0 cM // 16497 /// X97281 // Kcnab1 // potassium voltage-gated channel, shaker-related subfamily, beta member 1 // 3 E1|3 32.0 cM // 16497 /// ENSMUST00000049230 // Kcnab1 // potassium voltage-gated channel, shaker-related subfamily, beta member 1 // 3 E1|3 32.0 cM // 16497 /// ENSMUST00000…	Kcnab1	16497	potassium voltage-gated channel, shaker-related subfamily, beta member 1	63.7883	70.6003	75.0968	109.038	97.0741	106.545		0.00249543	1.49399	TRUE
6849365	NM_010781 // Tpsb2 // tryptase beta 2 // 17 A3.3|17 10.39 cM // 17229 /// ENSMUST00000069616 // Tpsb2 // tryptase beta 2 // 17 A3.3|17 10.39 cM // 17229 /// ENSMUST00000115129 // Tpsb2 // tryptase beta 2 // 17 A3.3|17 10.39 cM // 17229	Tpsb2	17229	tryptase beta 2	330.747	275.15	297.136	477.299	432.534	436.654		0.00291688	1.49386	TRUE
6962458	---	#VALUE!	#VALUE!	#VALUE!	243.763	254.803	269.311	381.407	358.899	405.972		0.000944515	1.49214	TRUE
6773072	NM_013904 // Hey2 // hairy/enhancer-of-split related with YRPW motif 2 // 10 A4 // 15214 /// AF173902 // Hey2 // hairy/enhancer-of-split related with YRPW motif 2 // 10 A4 // 15214 /// ENSMUST00000019924 // Hey2 // hairy/enhancer-of-split related with YRPW motif 2 // 10 A4 // 15214	Hey2	15214	hairy/enhancer-of-split related with YRPW motif 2	95.4517	102.817	114.686	169.834	141.465	154.695		0.00605275	1.48912	TRUE
6790294	NM_011337 // Ccl3 // chemokine (C-C motif) ligand 3 // 11 C|11 47.59 cM // 20302 /// M23447 // Ccl3 // chemokine (C-C motif) ligand 3 // 11 C|11 47.59 cM // 20302 /// ENSMUST00000001008 // Ccl3 // chemokine (C-C motif) ligand 3 // 11 C|11 47.59 cM // 20302	Ccl3	20302	chemokine (C-C motif) ligand 3	3367.81	3384.99	3647.4	4764.03	5582.59	5071.84		0.0017554	1.48034	TRUE
6966324	NM_010758 // Mag // myelin-associated glycoprotein // 7 B1 // 17136 /// M31811 // Mag // myelin-associated glycoprotein // 7 B1 // 17136 /// ENSMUST00000040548 // Mag // myelin-associated glycoprotein // 7 B1 // 17136 /// ENSMUST00000073818 // Mag // myelin-associated glycoprotein // 7 B1 // 17136	Mag	17136	myelin-associated glycoprotein	67.5381	73.4177	71.7584	108.379	102.029	104.266		0.000212312	1.47978	TRUE
6979318	NM_173016 // Vat1l // vesicle amine transport protein 1 homolog-like (T. californica) // 8 E1 // 270097 /// BC056927 // Vat1l // vesicle amine transport protein 1 homolog-like (T. californica) // 8 E1 // 270097 /// ENSMUST00000049509 // Vat1l // vesicle amine transport protein 1 homolog-like (T. californica) // 8 E1 // 270097	Vat1l	270097	vesicle amine transport protein 1 homolog-like (T. californica)	62.8001	60.6845	73.0403	108.157	89.59	91.0737		0.00972785	1.46904	TRUE
6822946	NM_011584 // Nr1d2 // nuclear receptor subfamily 1, group D, member 2 // 14 A2 // 353187 /// BC096461 // Nr1d2 // nuclear receptor subfamily 1, group D, member 2 // 14 A2 // 353187 /// ENSMUST00000090543 // Nr1d2 // nuclear receptor subfamily 1, group D, member 2 // 14 A2 // 353187	Nr1d2	353187	nuclear receptor subfamily 1, group D, member 2	1010.68	1217.48	1028.2	1562.73	1683.94	1523.5		0.00446213	1.46881	TRUE
6976790	NM_010934 // Npy1r // neuropeptide Y receptor Y1 // 8 B3-C2|8 33.0 cM // 18166 /// D63818 // Npy1r // neuropeptide Y receptor Y1 // 8 B3-C2|8 33.0 cM // 18166 /// ENSMUST00000039303 // Npy1r // neuropeptide Y receptor Y1 // 8 B3-C2|8 33.0 cM // 18166	Npy1r	18166	neuropeptide Y receptor Y1	267.998	254.75	269.202	414.155	356.006	394.46		0.00132073	1.46814	TRUE
6762321	NM_213616 // Atp2b4 // ATPase, Ca++ transporting, plasma membrane 4 // 1 E4 // 381290 /// AY560895 // Atp2b4 // ATPase, Ca++ transporting, plasma membrane 4 // 1 E4 // 381290 /// ENSMUST00000048953 // Atp2b4 // ATPase, Ca++ transporting, plasma membrane 4 // 1 E4 // 381290 /// ENSMUST00000112264 // Atp2b4 // ATPase, Ca++ transporting, plasma membrane 4 // 1 E4 // 381290 /// ENSMUST00000086485 // …	Atp2b4	381290	ATPase, Ca++ transporting, plasma membrane 4	337.207	368.002	397.121	555.787	507.743	548.84		0.00227327	1.46479	TRUE
6833387	NM_153533 // Tenc1 // tensin like C1 domain-containing phosphatase // 15 F3|15 55.5 cM // 209039 /// BC042190 // Tenc1 // tensin like C1 domain-containing phosphatase // 15 F3|15 55.5 cM // 209039 /// ENSMUST00000046144 // Tenc1 // tensin like C1 domain-containing phosphatase // 15 F3|15 55.5 cM // 209039	Tenc1	209039	tensin like C1 domain-containing phosphatase	604.719	686.821	733.759	1001.49	922.29	1035.25		0.00454857	1.46398	TRUE
6966498	NM_178704 // Dpy19l3 // dpy-19-like 3 (C. elegans) // 7 B2 // 233115 /// BC050065 // Dpy19l3 // dpy-19-like 3 (C. elegans) // 7 B2 // 233115 /// ENSMUST00000051377 // Dpy19l3 // dpy-19-like 3 (C. elegans) // 7 B2 // 233115	Dpy19l3	233115	dpy-19-like 3 (C. elegans)	363.362	414.142	407.299	556.074	574.732	601.332		0.00125471	1.46365	TRUE
6798386	---	#VALUE!	#VALUE!	#VALUE!	8.17389	6.72874	7.04587	9.87936	10.9405	11.1594		0.00560565	1.46006	TRUE
7017876	NM_001099307 // EG636104 // predicted gene, EG636104 // X B // 636104 /// ENSMUST00000101410 // EG636104 // predicted gene, EG636104 // X B // 636104	EG636104	636104	predicted gene, EG636104	18.2795	22.2662	20.3537	30.139	31.4915	27.0948		0.00645615	1.45876	TRUE
6762397	NM_134438 // Gpr37l1 // G protein-coupled receptor 37-like 1 // 1 E4 // 171469 /// AB016602 // Gpr37l1 // G protein-coupled receptor 37-like 1 // 1 E4 // 171469 /// ENSMUST00000027682 // Gpr37l1 // G protein-coupled receptor 37-like 1 // 1 E4 // 171469	Gpr37l1	171469	G protein-coupled receptor 37-like 1	106.3	107.126	116.792	162.767	159.379	159		0.00026408	1.45831	TRUE
6908486	NM_011693 // Vcam1 // vascular cell adhesion molecule 1 // 3 G1|3 50.8 cM // 22329 /// BC029823 // Vcam1 // vascular cell adhesion molecule 1 // 3 G1|3 50.8 cM // 22329 /// ENSMUST00000029574 // Vcam1 // vascular cell adhesion molecule 1 // 3 G1|3 50.8 cM // 22329 /// ENSMUST00000106493 // Vcam1 // vascular cell adhesion molecule 1 // 3 G1|3 50.8 cM // 22329	Vcam1	22329	vascular cell adhesion molecule 1	1725.42	1678.78	1827.08	2636.17	2665.58	2319.07		0.00184746	1.45482	TRUE
6968643	NM_008746 // Ntrk3 // neurotrophic tyrosine kinase, receptor, type 3 // 7 D3|7 39.0 cM // 18213 /// NM_182809 // Ntrk3 // neurotrophic tyrosine kinase, receptor, type 3 // 7 D3|7 39.0 cM // 18213 /// AY336094 // Ntrk3 // neurotrophic tyrosine kinase, receptor, type 3 // 7 D3|7 39.0 cM // 18213 /// ENSMUST00000039431 // Ntrk3 // neurotrophic tyrosine kinase, receptor, type 3 // 7 D3|7 39.0 cM // 1…	Ntrk3	18213	neurotrophic tyrosine kinase, receptor, type 3	152.107	151.987	148.168	241.338	198.26	220.341		0.00285444	1.45462	TRUE
6917790	NM_024243 // Fuca1 // fucosidase, alpha-L- 1, tissue // 4 D3|4 65.7 cM // 71665 /// BC003235 // Fuca1 // fucosidase, alpha-L- 1, tissue // 4 D3|4 65.7 cM // 71665 /// ENSMUST00000030434 // Fuca1 // fucosidase, alpha-L- 1, tissue // 4 D3|4 65.7 cM // 71665	Fuca1	71665	fucosidase, alpha-L- 1, tissue	943.384	1040.2	1091.52	1459.75	1533.74	1469.82		0.00120322	1.45374	TRUE
6941173	NM_008153 // Cmklr1 // chemokine-like receptor 1 // 5 F // 14747 /// BC100612 // Cmklr1 // chemokine-like receptor 1 // 5 F // 14747 /// ENSMUST00000047936 // Cmklr1 // chemokine-like receptor 1 // 5 F // 14747	Cmklr1	14747	chemokine-like receptor 1	660.24	540.308	640.951	950.789	910.505	809.236		0.00909455	1.45242	TRUE
6886045	NM_010283 // Ggta1 // glycoprotein galactosyltransferase alpha 1, 3 // 2 B|2 25.0 cM // 14594 /// AF297615 // Ggta1 // glycoprotein galactosyltransferase alpha 1, 3 // 2 B|2 25.0 cM // 14594 /// ENSMUST00000044255 // Ggta1 // glycoprotein galactosyltransferase alpha 1, 3 // 2 B|2 25.0 cM // 14594 /// ENSMUST00000102794 // Ggta1 // glycoprotein galactosyltransferase alpha 1, 3 // 2 B|2 25.0 cM // …	Ggta1	14594	glycoprotein galactosyltransferase alpha 1, 3	238.855	266.222	260.042	358.809	390.21	361.241		0.000935987	1.4516	TRUE
6923525	NM_028979 // Cyp2j9 // cytochrome P450, family 2, subfamily j, polypeptide 9 // 4 C5 // 74519 /// AF336850 // Cyp2j9 // cytochrome P450, family 2, subfamily j, polypeptide 9 // 4 C5 // 74519 /// ENSMUST00000055693 // Cyp2j9 // cytochrome P450, family 2, subfamily j, polypeptide 9 // 4 C5 // 74519	Cyp2j9	74519	cytochrome P450, family 2, subfamily j, polypeptide 9	134.074	149.919	144.819	231.299	193.241	198.174		0.00470758	1.4491	TRUE
6908927	BC158045 // Synpo2 // synaptopodin 2 // 3 G3 // 118449 /// AJ306625 // Synpo2 // synaptopodin 2 // 3 G3 // 118449 /// ENSMUST00000106426 // Synpo2 // synaptopodin 2 // 3 G3 // 118449 /// ENSMUST00000106427 // Synpo2 // synaptopodin 2 // 3 G3 // 118449 /// ENSMUST00000051443 // Synpo2 // synaptopodin 2 // 3 G3 // 118449	Synpo2	118449	synaptopodin 2	619.257	637.813	700.442	923.19	1001.76	906.355		0.00155858	1.44701	TRUE
6855087	NM_013693 // Tnf // tumor necrosis factor // 17 B1|17 19.06 cM // 21926 /// M11731 // Tnf // tumor necrosis factor // 17 B1|17 19.06 cM // 21926 /// ENSMUST00000025263 // Tnf // tumor necrosis factor // 17 B1|17 19.06 cM // 21926	Tnf	21926	tumor necrosis factor	1321.86	1294.62	1324.33	1786.25	2030.8	1880.19		0.000640773	1.44376	TRUE
6924017	NM_146254 // Wdr78 // WD repeat domain 78 // 4 C6 // 242584 /// BC028975 // Wdr78 // WD repeat domain 78 // 4 C6 // 242584 /// ENSMUST00000036557 // Wdr78 // WD repeat domain 78 // 4 C6 // 242584 /// ENSMUST00000036451 // Wdr78 // WD repeat domain 78 // 4 C6 // 242584 /// ENSMUST00000116316 // Wdr78 // WD repeat domain 78 // 4 C6 // 242584 /// ENSMUST00000081526 // Wdr78 // WD repeat domain 78 //…	Wdr78	242584	WD repeat domain 78	80.1094	89.7062	86.0855	118.344	115.671	135.749		0.00361463	1.44286	TRUE
6950718	NM_018779 // Pde3a // phosphodiesterase 3A, cGMP inhibited // 6 G1 // 54611 /// AF099187 // Pde3a // phosphodiesterase 3A, cGMP inhibited // 6 G1 // 54611 /// ENSMUST00000043259 // Pde3a // phosphodiesterase 3A, cGMP inhibited // 6 G1 // 54611 /// ENSMUST00000111839 // Pde3a // phosphodiesterase 3A, cGMP inhibited // 6 G1 // 54611	Pde3a	54611	phosphodiesterase 3A, cGMP inhibited	240.98	256.522	296.997	406.772	353.781	383.024		0.00773462	1.44262	TRUE
6754900	NM_009107 // Rxrg // retinoid X receptor gamma // 1 H2.3|1 88.1 cM // 20183 /// BC058401 // Rxrg // retinoid X receptor gamma // 1 H2.3|1 88.1 cM // 20183 /// ENSMUST00000015987 // Rxrg // retinoid X receptor gamma // 1 H2.3|1 88.1 cM // 20183 /// ENSMUST00000111384 // Rxrg // retinoid X receptor gamma // 1 H2.3|1 88.1 cM // 20183 /// ENSMUST00000111386 // Rxrg // retinoid X receptor gamma // 1 H…	Rxrg	20183	retinoid X receptor gamma	93.5663	108.851	115.866	156.711	152.016	148.531		0.00498319	1.442	TRUE
6873061	NM_001039555 // Cyp2c68 // cytochrome P450, family 2, subfamily c, polypeptide 68 // 19 C3 // 433247 /// NM_010004 // Cyp2c40 // cytochrome P450, family 2, subfamily c, polypeptide 40 // 19 C3 // 13099 /// NM_001024719 // Cyp2c67 // cytochrome P450, family 2, subfamily c, polypeptide 67 // 19 C3 // 545288 /// BC019468 // Cyp2c68 // cytochrome P450, family 2, subfamily c, polypeptide 68 // 19 C3 /…	Cyp2c68	433247	cytochrome P450, family 2, subfamily c, polypeptide 68	5.73513	5.73442	5.76401	7.69227	8.82765	8.35566		0.000800201	1.44114	TRUE
6890710	NM_010762 // Mal // myelin and lymphocyte protein, T-cell differentiation protein // 2 F1 // 17153 /// BC006826 // Mal // myelin and lymphocyte protein, T-cell differentiation protein // 2 F1 // 17153 /// ENSMUST00000028854 // Mal // myelin and lymphocyte protein, T-cell differentiation protein // 2 F1 // 17153 /// ENSMUST00000028853 // Mal // myelin and lymphocyte protein, T-cell differentiation…	Mal	17153	myelin and lymphocyte protein, T-cell differentiation protein	340.935	371.157	412.787	565.231	482.865	567.033		0.00914374	1.43627	TRUE
6782916	NM_013654 // Ccl7 // chemokine (C-C motif) ligand 7 // 11 C|11 46.5 cM // 20306 /// BC061126 // Ccl7 // chemokine (C-C motif) ligand 7 // 11 C|11 46.5 cM // 20306 /// ENSMUST00000021011 // Ccl7 // chemokine (C-C motif) ligand 7 // 11 C|11 46.5 cM // 20306	Ccl7	20306	chemokine (C-C motif) ligand 7	3861.1	4507.28	4445.09	6005.74	6491.91	5877.66		0.00334104	1.43619	TRUE
6782915	NM_011333 // Ccl2 // chemokine (C-C motif) ligand 2 // 11 C-E1|11 46.5 cM // 20296 /// BC055070 // Ccl2 // chemokine (C-C motif) ligand 2 // 11 C-E1|11 46.5 cM // 20296 /// ENSMUST00000000193 // Ccl2 // chemokine (C-C motif) ligand 2 // 11 C-E1|11 46.5 cM // 20296	Ccl2	20296	chemokine (C-C motif) ligand 2	4181.39	4412.91	5060.18	6772.04	6642.17	6086.02		0.00544897	1.43126	TRUE
6759718	BC055076 // Tns1 // tensin 1 // 1 C3|1 44.5 cM // 21961 /// BC052740 // Tns1 // tensin 1 // 1 C3|1 44.5 cM // 21961 /// ENSMUST00000050681 // Tns1 // tensin 1 // 1 C3|1 44.5 cM // 21961	Tns1	21961	tensin 1	1017.45	1130.73	1255.2	1730.02	1475.82	1655.22		0.0096392	1.43039	TRUE
6966453	NM_175140 // Chst8 // carbohydrate (N-acetylgalactosamine 4-0) sulfotransferase 8 // 7 B3-B5 // 68947 /// BC051124 // Chst8 // carbohydrate (N-acetylgalactosamine 4-0) sulfotransferase 8 // 7 B3-B5 // 68947 /// ENSMUST00000078686 // Chst8 // carbohydrate (N-acetylgalactosamine 4-0) sulfotransferase 8 // 7 B3-B5 // 68947	Chst8	68947	carbohydrate (N-acetylgalactosamine 4-0) sulfotransferase 8	202.253	200.972	214.74	287.072	291.136	303.252		0.000185831	1.42665	TRUE
6872290	NM_175013 // Pgm5 // phosphoglucomutase 5 // 19 B // 226041 /// BC115937 // Pgm5 // phosphoglucomutase 5 // 19 B // 226041 /// ENSMUST00000047666 // Pgm5 // phosphoglucomutase 5 // 19 B // 226041 /// ENSMUST00000054988 // Pgm5 // phosphoglucomutase 5 // 19 B // 226041	Pgm5	226041	phosphoglucomutase 5	666.821	620.659	774.213	984.992	910.443	1029.66		0.00902138	1.42305	TRUE
6767850	NM_178675 // Slc35f1 // solute carrier family 35, member F1 // 10 B3 // 215085 /// BC059075 // Slc35f1 // solute carrier family 35, member F1 // 10 B3 // 215085 /// ENSMUST00000105473 // Slc35f1 // solute carrier family 35, member F1 // 10 B3 // 215085 /// ENSMUST00000047026 // Slc35f1 // solute carrier family 35, member F1 // 10 B3 // 215085 /// ENSMUST00000105472 // Slc35f1 // solute carrier fa…	Slc35f1	215085	solute carrier family 35, member F1	134.561	114.922	129.732	191.83	160.321	187.211		0.00884788	1.42109	TRUE
6983212	NM_011819 // Gdf15 // growth differentiation factor 15 // --- // 23886 /// AF159571 // Gdf15 // growth differentiation factor 15 // --- // 23886 /// ENSMUST00000003808 // Gdf15 // growth differentiation factor 15 // --- // 23886 /// ENSMUST00000110103 // Gdf15 // growth differentiation factor 15 // --- // 23886	Gdf15	23886	growth differentiation factor 15	141.362	157.016	158.599	233	199.844	216.235		0.00369495	1.41949	TRUE
6833516	NM_008800 // Pde1b // phosphodiesterase 1B, Ca2+-calmodulin dependent // 15 F3 // 18574 /// BC058531 // Pde1b // phosphodiesterase 1B, Ca2+-calmodulin dependent // 15 F3 // 18574 /// ENSMUST00000023132 // Pde1b // phosphodiesterase 1B, Ca2+-calmodulin dependent // 15 F3 // 18574	Pde1b	18574	phosphodiesterase 1B, Ca2+-calmodulin dependent	119.163	142.773	139.676	186.622	199.288	182.608		0.00505397	1.41912	TRUE
6790676	NM_001080933 // Ankfn1 // ankyrin-repeat and fibronectin type III domain containing 1 // 11 C // 382543 /// ENSMUST00000052158 // Ankfn1 // ankyrin-repeat and fibronectin type III domain containing 1 // 11 C // 382543	Ankfn1	382543	ankyrin-repeat and fibronectin type III domain containing 1	38.8565	39.9255	39.6036	55.9072	50.3175	62.3009		0.00493395	1.41822	TRUE
6967200	NM_175531 // Mrgprb2 // MAS-related GPR, member B2 // 7 B4 // 243979 /// BC107390 // Mrgprb2 // MAS-related GPR, member B2 // 7 B4 // 243979 /// ENSMUST00000052730 // Mrgprb2 // MAS-related GPR, member B2 // 7 B4 // 243979	Mrgprb2	243979	MAS-related GPR, member B2	29.0799	33.1067	31.3061	45.5314	46.3905	40.6067		0.00340458	1.4171	TRUE
6935197	NM_001038703 // Gpr146 // G protein-coupled receptor 146 // 5 G1 // 80290 /// NM_030258 // Gpr146 // G protein-coupled receptor 146 // 5 G1 // 80290 /// BC003323 // Gpr146 // G protein-coupled receptor 146 // 5 G1 // 80290 /// ENSMUST00000051293 // Gpr146 // G protein-coupled receptor 146 // 5 G1 // 80290 /// ENSMUST00000100514 // Gpr146 // G protein-coupled receptor 146 // 5 G1 // 80290	Gpr146	80290	G protein-coupled receptor 146	744.369	895.138	913.158	1289.47	1131.44	1184.43		0.00996495	1.41615	TRUE
6873171	NM_027106 // Avpi1 // arginine vasopressin-induced 1 // 19 C3 // 69534 /// BC027646 // Avpi1 // arginine vasopressin-induced 1 // 19 C3 // 69534 /// ENSMUST00000018965 // Avpi1 // arginine vasopressin-induced 1 // 19 C3 // 69534	Avpi1	69534	arginine vasopressin-induced 1	489.555	442.899	472.531	690.073	628.175	668.371		0.00100178	1.41412	TRUE
6784260	NM_009675 // Aoc3 // amine oxidase, copper containing 3 // 11 B2-B5 // 11754 /// AF054831 // Aoc3 // amine oxidase, copper containing 3 // 11 B2-B5 // 11754 /// ENSMUST00000103105 // Aoc3 // amine oxidase, copper containing 3 // 11 B2-B5 // 11754 /// ENSMUST00000103105 // Aoc2 // amine oxidase, copper containing 2 (retina-specific) // 11 D // 237940 /// ENSMUST00000017316 // Aoc2 // amine oxidase…	Aoc3	11754	amine oxidase, copper containing 3	538.147	507.053	589.95	764.523	757.657	781.231		0.00156049	1.41132	TRUE
6896695	NM_011443 // Sox2 // SRY-box containing gene 2 // 3 A2-B|3 15.0 cM // 20674 /// U31967 // Sox2 // SRY-box containing gene 2 // 3 A2-B|3 15.0 cM // 20674 /// ENSMUST00000099151 // Sox2 // SRY-box containing gene 2 // 3 A2-B|3 15.0 cM // 20674	Sox2	20674	SRY-box containing gene 2	79.44	82.7862	89.934	108.601	126.757	120.74		0.00414188	1.41117	TRUE
6806791	NM_026056 // Cap2 // CAP, adenylate cyclase-associated protein, 2 (yeast) // 13 A5 // 67252 /// BC050752 // Cap2 // CAP, adenylate cyclase-associated protein, 2 (yeast) // 13 A5 // 67252 /// ENSMUST00000021802 // Cap2 // CAP, adenylate cyclase-associated protein, 2 (yeast) // 13 A5 // 67252	Cap2	67252	CAP, adenylate cyclase-associated protein, 2 (yeast)	154.835	175.756	149.273	232.01	206.482	237.713		0.0064421	1.41003	TRUE
6972059	ENSMUST00000074388 // 9330101J02Rik // RIKEN cDNA 9330101J02 gene // 7 F4 // 664857 /// ENSMUST00000053799 // 9330101J02Rik // RIKEN cDNA 9330101J02 gene // 7 F4 // 664857	9330101J02Rik	664857	RIKEN cDNA 9330101J02 gene	71.8293	78.16	77.6948	114.296	95.765	111.092		0.00505175	1.40739	TRUE
6910621	NM_199465 // Nexn // nexilin // 3 H3 // 68810 /// BC052878 // Nexn // nexilin // 3 H3 // 68810 /// ENSMUST00000046045 // Nexn // nexilin // 3 H3 // 68810	Nexn	68810	nexilin	89.5395	91.2548	94.3555	125.742	124.471	136.942		0.000552365	1.4061	TRUE
6856201	NM_020568 // S3-12 // plasma membrane associated protein, S3-12 // 17 D // 57435 /// AF064748 // S3-12 // plasma membrane associated protein, S3-12 // 17 D // 57435 /// ENSMUST00000002908 // S3-12 // plasma membrane associated protein, S3-12 // 17 D // 57435	S3-12	57435	plasma membrane associated protein, S3-12	143.275	164.745	163.092	229.351	201.26	229.453		0.00574897	1.40124	TRUE
6854792	NM_025290 // Rsph1 // radial spoke head 1 homolog (Chlamydomonas) // 17 A3.3|17 13.25 cM // 22092 /// BC049584 // Rsph1 // radial spoke head 1 homolog (Chlamydomonas) // 17 A3.3|17 13.25 cM // 22092 /// ENSMUST00000097354 // Rsph1 // radial spoke head 1 homolog (Chlamydomonas) // 17 A3.3|17 13.25 cM // 22092 /// ENSMUST00000024832 // Rsph1 // radial spoke head 1 homolog (Chlamydomonas) // 17 A3.3…	Rsph1	22092	radial spoke head 1 homolog (Chlamydomonas)	32.8101	38.077	38.9339	54.1419	47.2408	52.2724		0.00752667	1.4008	TRUE
6912371	NM_010141 // Epha7 // Eph receptor A7 // 4 A4|4 1.9 cM // 13841 /// NM_001122889 // Epha7 // Eph receptor A7 // 4 A4|4 1.9 cM // 13841 /// BC026153 // Epha7 // Eph receptor A7 // 4 A4|4 1.9 cM // 13841 /// ENSMUST00000108191 // Epha7 // Eph receptor A7 // 4 A4|4 1.9 cM // 13841 /// ENSMUST00000029964 // Epha7 // Eph receptor A7 // 4 A4|4 1.9 cM // 13841 /// ENSMUST00000108194 // Epha7 // Eph rece…	Epha7	13841	Eph receptor A7	196.905	218.045	215.245	146.068	154.552	149.184		0.00073291	0.714285	TRUE
7016555	NM_011855 // Odz1 // odd Oz/ten-m homolog 1 (Drosophila) // X A2 // 23963 /// AB025410 // Odz1 // odd Oz/ten-m homolog 1 (Drosophila) // X A2 // 23963 /// ENSMUST00000016294 // Odz1 // odd Oz/ten-m homolog 1 (Drosophila) // X A2 // 23963 /// ENSMUST00000115061 // Odz1 // odd Oz/ten-m homolog 1 (Drosophila) // X A2 // 23963 /// ENSMUST00000115059 // Odz1 // odd Oz/ten-m homolog 1 (Drosophila) // X…	Odz1	23963	odd Oz/ten-m homolog 1 (Drosophila)	39.2999	43.592	38.3356	30.5233	26.9664	29.017		0.00319799	0.713787	TRUE
6849471	NM_053173 // Kifc1 // kinesin family member C1 // 17 A3.3 // 16580 /// BC091570 // Kifc1 // kinesin family member C1 // 17 A3.3 // 16580 /// ENSMUST00000078961 // Kifc1 // kinesin family member C1 // 17 A3.3 // 16580 /// ENSMUST00000077674 // Kifc1 // kinesin family member C1 // 17 A3.3 // 16580 /// ENSMUST00000088099 // Kifc1 // kinesin family member C1 // 17 A3.3 // 16580 /// ENSMUST00000114364…	Kifc1	16580	kinesin family member C1	133.954	121.781	137.204	91.0042	88.6313	100.655		0.00314015	0.713172	TRUE
6914129	NM_053084 // Trim32 // tripartite motif-containing 32 // 4 C1|4 33.0 cM // 69807 /// AF347694 // Trim32 // tripartite motif-containing 32 // 4 C1|4 33.0 cM // 69807 /// ENSMUST00000107366 // Trim32 // tripartite motif-containing 32 // 4 C1|4 33.0 cM // 69807 /// ENSMUST00000050850 // Trim32 // tripartite motif-containing 32 // 4 C1|4 33.0 cM // 69807	Trim32	69807	tripartite motif-containing 32	331.867	293.435	304.89	207.597	212.406	235.299		0.00270462	0.704362	TRUE
6929132	NM_028977 // Lrrc17 // leucine rich repeat containing 17 // 5 A3 // 74511 /// BC030317 // Lrrc17 // leucine rich repeat containing 17 // 5 A3 // 74511 /// ENSMUST00000035651 // Lrrc17 // leucine rich repeat containing 17 // 5 A3 // 74511	Lrrc17	74511	leucine rich repeat containing 17	323.594	293.707	338.376	246.866	213.182	210.79		0.00573634	0.701319	TRUE
6833788	NM_178748 // Egflam // EGF-like, fibronectin type III and laminin G domains // 15 A1 // 268780 /// DQ223720 // Egflam // EGF-like, fibronectin type III and laminin G domains // 15 A1 // 268780 /// ENSMUST00000096494 // Egflam // EGF-like, fibronectin type III and laminin G domains // 15 A1 // 268780 /// ENSMUST00000058593 // Egflam // EGF-like, fibronectin type III and laminin G domains // 15 A1 …	Egflam	268780	EGF-like, fibronectin type III and laminin G domains	383.03	443.252	443.377	321.742	286.955	280.623		0.00530312	0.700804	TRUE
6889357	NM_178695 // Prrg4 // proline rich Gla (G-carboxyglutamic acid) 4 (transmembrane) // 2 E2 // 228413 /// BC151011 // Prrg4 // proline rich Gla (G-carboxyglutamic acid) 4 (transmembrane) // 2 E2 // 228413 /// ENSMUST00000028593 // Prrg4 // proline rich Gla (G-carboxyglutamic acid) 4 (transmembrane) // 2 E2 // 228413 /// ENSMUST00000028593 // LOC676960 // similar to Transmembrane gamma-carboxyglutam…	Prrg4	228413	proline rich Gla (G-carboxyglutamic acid) 4 (transmembrane)	1769.7	1735.67	1551.67	1087.24	1218.37	1232.99		0.00338671	0.699788	TRUE
6784008	NM_010346 // Grb7 // growth factor receptor bound protein 7 // 11 D|11 57.0 cM // 14786 /// AK220277 // Grb7 // growth factor receptor bound protein 7 // 11 D|11 57.0 cM // 14786 /// ENSMUST00000019456 // Grb7 // growth factor receptor bound protein 7 // 11 D|11 57.0 cM // 14786	Grb7	14786	growth factor receptor bound protein 7	685.416	640.771	763.93	496.65	434.792	520.559		0.00803206	0.69454	TRUE
6933812	NM_021344 // Tesc // tescalcin // 5 F|5 64.0 cM // 57816 /// BC107679 // Tesc // tescalcin // 5 F|5 64.0 cM // 57816 /// ENSMUST00000031304 // Tesc // tescalcin // 5 F|5 64.0 cM // 57816	Tesc	57816	tescalcin	189.367	200.567	219.628	145.034	146.332	131.621		0.00266577	0.694427	TRUE
6850502	NM_178589 // Tnfrsf21 // tumor necrosis factor receptor superfamily, member 21 // 17 C // 94185 /// AY043489 // Tnfrsf21 // tumor necrosis factor receptor superfamily, member 21 // 17 C // 94185 /// ENSMUST00000024708 // Tnfrsf21 // tumor necrosis factor receptor superfamily, member 21 // 17 C // 94185	Tnfrsf21	94185	tumor necrosis factor receptor superfamily, member 21	2677.3	2472.54	2732.91	1871.85	1701.91	1890.36		0.0012678	0.693046	TRUE
6969017	NM_133722 // Fam108c // family with sequence similarity 108, member C // 7 D3 // 70178 /// BC018511 // Fam108c // family with sequence similarity 108, member C // 7 D3 // 70178 /// ENSMUST00000038277 // Fam108c // family with sequence similarity 108, member C // 7 D3 // 70178	Fam108c	70178	family with sequence similarity 108, member C	1398.82	1364.83	1464.24	956.53	979.628	992.862		9.52916e-05	0.692998	TRUE
6989766	NM_001033175 // Cln6 // ceroid-lipofuscinosis, neuronal 6 // 9 B // 76524 /// ENSMUST00000034776 // Cln6 // ceroid-lipofuscinosis, neuronal 6 // 9 B // 76524	Cln6	76524	ceroid-lipofuscinosis, neuronal 6	2493.16	2085.5	2225.92	1510.82	1529.46	1664.34		0.00369479	0.69264	TRUE
6916719	BC022764 // 2610528J11Rik // RIKEN cDNA 2610528J11 gene // 4 D1 // 66451 /// ENSMUST00000030261 // 2610528J11Rik // RIKEN cDNA 2610528J11 gene // 4 D1 // 66451 /// ENSMUST00000106367 // 2610528J11Rik // RIKEN cDNA 2610528J11 gene // 4 D1 // 66451	2610528J11Rik	66451	RIKEN cDNA 2610528J11 gene	197.465	178.766	216.214	139.731	133.847	134.204		0.00282032	0.690243	TRUE
6995762	NM_053178 // Acsbg1 // acyl-CoA synthetase bubblegum family member 1 // 9 A5.3 // 94180 /// AB050554 // Acsbg1 // acyl-CoA synthetase bubblegum family member 1 // 9 A5.3 // 94180 /// ENSMUST00000034822 // Acsbg1 // acyl-CoA synthetase bubblegum family member 1 // 9 A5.3 // 94180	Acsbg1	94180	acyl-CoA synthetase bubblegum family member 1	220.521	209.593	221.215	164.885	141.489	141.676		0.00218315	0.686307	TRUE
6784343	NM_016759 // Rundc3a // RUN domain containing 3A // 11 D // 51799 /// U73941 // Rundc3a // RUN domain containing 3A // 11 D // 51799 /// ENSMUST00000006750 // Rundc3a // RUN domain containing 3A // 11 D // 51799	Rundc3a	51799	RUN domain containing 3A	194.122	232.576	223.433	157.793	131.246	154.279		0.00863369	0.681655	TRUE
6901634	NM_001135150 // Slc39a8 // solute carrier family 39 (metal ion transporter), member 8 // 3 G3|3 66.0 cM // 67547 /// NM_001135149 // Slc39a8 // solute carrier family 39 (metal ion transporter), member 8 // 3 G3|3 66.0 cM // 67547 /// NM_026228 // Slc39a8 // solute carrier family 39 (metal ion transporter), member 8 // 3 G3|3 66.0 cM // 67547 /// BC006731 // Slc39a8 // solute carrier family 39 (me…	Slc39a8	67547	solute carrier family 39 (metal ion transporter), member 8	418.911	469.775	400.459	320.697	278.886	266.512		0.00552593	0.671258	TRUE
6856796	NM_172964 // Arhgap28 // Rho GTPase activating protein 28 // 17 E1.2 // 268970 /// BC066788 // Arhgap28 // Rho GTPase activating protein 28 // 17 E1.2 // 268970 /// ENSMUST00000024840 // Arhgap28 // Rho GTPase activating protein 28 // 17 E1.2 // 268970 /// ENSMUST00000112687 // Arhgap28 // Rho GTPase activating protein 28 // 17 E1.2 // 268970	Arhgap28	268970	Rho GTPase activating protein 28	333.092	324.076	300.745	226.471	204.89	206.442		0.000785146	0.665744	TRUE
6986737	NM_010810 // Mmp7 // matrix metallopeptidase 7 // 9 A1|9 1.0 cM // 17393 /// L36244 // Mmp7 // matrix metallopeptidase 7 // 9 A1|9 1.0 cM // 17393 /// ENSMUST00000018767 // Mmp7 // matrix metallopeptidase 7 // 9 A1|9 1.0 cM // 17393	Mmp7	17393	matrix metallopeptidase 7	47.5574	39.7765	43.3092	28.3442	27.5795	30.4184		0.00224439	0.662095	TRUE
6887282	NM_016719 // Grb14 // growth factor receptor bound protein 14 // 2 C1.3 // 50915 /// AF155647 // Grb14 // growth factor receptor bound protein 14 // 2 C1.3 // 50915 /// ENSMUST00000028252 // Grb14 // growth factor receptor bound protein 14 // 2 C1.3 // 50915 /// ENSMUST00000112441 // Grb14 // growth factor receptor bound protein 14 // 2 C1.3 // 50915	Grb14	50915	growth factor receptor bound protein 14	284.093	286.636	276.745	182.847	178.462	197.452		0.000205619	0.658781	TRUE
6959279	NM_007817 // Cyp2f2 // cytochrome P450, family 2, subfamily f, polypeptide 2 // 7 A3 // 13107 /// M77497 // Cyp2f2 // cytochrome P450, family 2, subfamily f, polypeptide 2 // 7 A3 // 13107 /// ENSMUST00000003100 // Cyp2f2 // cytochrome P450, family 2, subfamily f, polypeptide 2 // 7 A3 // 13107	Cyp2f2	13107	cytochrome P450, family 2, subfamily f, polypeptide 2	434.391	470.135	446.313	309.05	257.325	319.722		0.00395961	0.653401	TRUE
7019782	XR_031468 // EG622432 // predicted gene, EG622432 // X F1 // 622432	EG622432	622432	predicted gene, EG622432	9.05535	10.1745	11.043	6.85112	6.46658	6.24096		0.00241531	0.647729	TRUE
6923059	NM_007408 // Adfp // adipose differentiation related protein // 4 C4|4 38.9 cM // 11520 /// M93275 // Adfp // adipose differentiation related protein // 4 C4|4 38.9 cM // 11520 /// ENSMUST00000000466 // Adfp // adipose differentiation related protein // 4 C4|4 38.9 cM // 11520	Adfp	11520	adipose differentiation related protein	3813.93	3395	2878.43	2313.4	2104.17	2075.24		0.00794352	0.647159	TRUE
6909509	NM_033525 // Npnt // nephronectin // 3 G3 // 114249 /// NM_001029836 // Npnt // nephronectin // 3 G3 // 114249 /// AF397008 // Npnt // nephronectin // 3 G3 // 114249 /// ENSMUST00000093971 // Npnt // nephronectin // 3 G3 // 114249 /// ENSMUST00000042729 // Npnt // nephronectin // 3 G3 // 114249 /// ENSMUST00000042744 // Npnt // nephronectin // 3 G3 // 114249	Npnt	114249	nephronectin	456.237	458.294	443.418	311.614	279.283	283.041		0.0002536	0.642867	TRUE
6932387	NM_007950 // Ereg // epiregulin // 5 E1 // 13874 /// D30782 // Ereg // epiregulin // 5 E1 // 13874 /// ENSMUST00000031324 // Ereg // epiregulin // 5 E1 // 13874	Ereg	13874	epiregulin	219.186	194.911	220.791	156.432	131.502	120.701		0.00672273	0.640883	TRUE
6951440	NM_015829 // Slc25a13 // solute carrier family 25 (mitochondrial carrier, adenine nucleotide translocator), member 13 // 6 A1 // 50799 /// AF164632 // Slc25a13 // solute carrier family 25 (mitochondrial carrier, adenine nucleotide translocator), member 13 // 6 A1 // 50799 /// ENSMUST00000015256 // Slc25a13 // solute carrier family 25 (mitochondrial carrier, adenine nucleotide translocator), membe…	Slc25a13	50799	solute carrier family 25 (mitochondrial carrier, adenine nucleotide translocator), member 13	321.816	274.947	273.494	173.322	200.035	183.176		0.00275944	0.640238	TRUE
6809258	AK157788 // Gm73 // gene model 73, (NCBI) // 13 D1 // 218476 /// XM_913173 // LOC625662 // similar to ankyrin repeat domain 11 // 13 D1 // 625662	Gm73	218476	gene model 73, (NCBI)	544.873	634.997	569.789	369.66	366.752	378.568		0.000642058	0.638527	TRUE
6992946	NM_178676 // Entpd3 // ectonucleoside triphosphate diphosphohydrolase 3 // 9 F4 // 215446 /// AY714060 // Entpd3 // ectonucleoside triphosphate diphosphohydrolase 3 // 9 F4 // 215446 /// ENSMUST00000047687 // Entpd3 // ectonucleoside triphosphate diphosphohydrolase 3 // 9 F4 // 215446	Entpd3	215446	ectonucleoside triphosphate diphosphohydrolase 3	248.697	297.196	313.62	198.697	159.552	187.952		0.00925177	0.63583	TRUE
6993833	NM_026282 // Spc24 // SPC24, NDC80 kinetochore complex component, homolog (S. cerevisiae) // 9 A3 // 67629 /// BC086683 // Spc24 // SPC24, NDC80 kinetochore complex component, homolog (S. cerevisiae) // 9 A3 // 67629 /// ENSMUST00000098942 // Spc24 // SPC24, NDC80 kinetochore complex component, homolog (S. cerevisiae) // 9 A3 // 67629 /// ENSMUST00000115369 // Spc24 // SPC24, NDC80 kinetochore co…	Spc24	67629	SPC24, NDC80 kinetochore complex component, homolog (S. cerevisiae)	95.442	79.1236	79.7321	53.8155	57.0667	50.0648		0.00320976	0.634427	TRUE
6990530	NM_001081322 // Myo5c // myosin VC // 9 D // 208943 /// BC003985 // Myo5c // myosin VC // 9 D // 208943 /// ENSMUST00000036555 // Myo5c // myosin VC // 9 D // 208943 /// ENSMUST00000113474 // Myo5c // myosin VC // 9 D // 208943	Myo5c	208943	myosin VC	216.946	198.129	187.171	120.984	119.488	135.562		0.00132247	0.624526	TRUE
6898897	NM_144896 // Pet112l // PET112-like (yeast) // 3 F1 // 229487 /// BC005709 // Pet112l // PET112-like (yeast) // 3 F1 // 229487 /// ENSMUST00000029726 // Pet112l // PET112-like (yeast) // 3 F1 // 229487 /// ENSMUST00000107674 // Pet112l // PET112-like (yeast) // 3 F1 // 229487 /// ENSMUST00000107672 // Pet112l // PET112-like (yeast) // 3 F1 // 229487	Pet112l	229487	PET112-like (yeast)	154.164	163.465	159.11	101.043	100.37	96.0222		3.50585e-05	0.623914	TRUE
6952500	NM_013723 // Podxl // podocalyxin-like // 6 A3.3|6 10.0 cM // 27205 /// BC054530 // Podxl // podocalyxin-like // 6 A3.3|6 10.0 cM // 27205 /// ENSMUST00000026698 // Podxl // podocalyxin-like // 6 A3.3|6 10.0 cM // 27205 /// ENSMUST00000048101 // Podxl // podocalyxin-like // 6 A3.3|6 10.0 cM // 27205	Podxl	27205	podocalyxin-like	2596.38	2831.95	3008.94	1754.89	1658.48	1826.13		0.000743254	0.621645	TRUE
6994805	NM_146827 // Olfr983 // olfactory receptor 983 // --- // 258824 /// ENSMUST00000050996 // Olfr983 // olfactory receptor 983 // --- // 258824	Olfr983	258824	olfactory receptor 983	20.4452	19.3303	18.6378	13.3157	12.5973	10.4922		0.00342508	0.620529	TRUE
7018847	NM_008409 // Itm2a // integral membrane protein 2A // X A2-A3 // 16431 /// BC031420 // Itm2a // integral membrane protein 2A // X A2-A3 // 16431 /// ENSMUST00000033591 // Itm2a // integral membrane protein 2A // X A2-A3 // 16431	Itm2a	16431	integral membrane protein 2A	792.921	804.187	899.047	488.783	579.538	480.537		0.00261811	0.61923	TRUE
6984156	NM_172913 // Tox3 // TOX high mobility group box family member 3 // 8 C4|8 40.0 cM // 244579 /// BC052044 // Tox3 // TOX high mobility group box family member 3 // 8 C4|8 40.0 cM // 244579 /// ENSMUST00000109621 // Tox3 // TOX high mobility group box family member 3 // 8 C4|8 40.0 cM // 244579 /// ENSMUST00000060304 // Tox3 // TOX high mobility group box family member 3 // 8 C4|8 40.0 cM // 244579	Tox3	244579	TOX high mobility group box family member 3	162.492	169.223	176.99	98.3654	96.3418	113.784		0.000969664	0.605109	TRUE
6831000	AK018879 // 1700065I16Rik // RIKEN cDNA 1700065I16 gene // --- // 78462 /// AK006996 // 1700065I16Rik // RIKEN cDNA 1700065I16 gene // --- // 78462	1700065I16Rik	78462	RIKEN cDNA 1700065I16 gene	74.4473	82.6139	82.7806	41.054	49.9677	53.9575		0.00456105	0.601297	TRUE
6988721	NM_001013373 // Tmprss13 // transmembrane protease, serine 13 // 9 A5.2 // 214531 /// BC085323 // Tmprss13 // transmembrane protease, serine 13 // 9 A5.2 // 214531 /// ENSMUST00000034597 // Tmprss13 // transmembrane protease, serine 13 // 9 A5.2 // 214531	Tmprss13	214531	transmembrane protease, serine 13	593.053	591.127	604.208	360.824	320.781	394.4		0.00105296	0.599551	TRUE
6861396	NM_019508 // Il17b // interleukin 17B // 18 D3 // 56069 /// BC002271 // Il17b // interleukin 17B // 18 D3 // 56069 /// ENSMUST00000025471 // Il17b // interleukin 17B // 18 D3 // 56069	Il17b	56069	interleukin 17B	465.233	372.065	399.061	260.82	219.519	256.264		0.00383067	0.596656	TRUE
6899572	NM_011281 // Rorc // RAR-related orphan receptor gamma // 3 F2 // 19885 /// U43508 // Rorc // RAR-related orphan receptor gamma // 3 F2 // 19885 /// ENSMUST00000029795 // Rorc // RAR-related orphan receptor gamma // 3 F2 // 19885 /// ENSMUST00000107292 // Rorc // RAR-related orphan receptor gamma // 3 F2 // 19885 /// ENSMUST00000107290 // Rorc // RAR-related orphan receptor gamma // 3 F2 // 19885…	Rorc	19885	RAR-related orphan receptor gamma	809.186	758.693	749.73	474.933	435.382	470.279		0.00013987	0.595589	TRUE
6906564	NM_172682 // Fam160a1 // family with sequence similarity 160, member A1 // 3 F1 // 229488 /// ENSMUST00000062080 // Fam160a1 // family with sequence similarity 160, member A1 // 3 F1 // 229488	Fam160a1	229488	family with sequence similarity 160, member A1	559.151	671.093	709.755	374.088	366.839	408.537		0.00280259	0.594867	TRUE
6909941	NM_007560 // Bmpr1b // bone morphogenetic protein receptor, type 1B // 3 H1 // 12167 /// BC065143 // Bmpr1b // bone morphogenetic protein receptor, type 1B // 3 H1 // 12167 /// ENSMUST00000029948 // Bmpr1b // bone morphogenetic protein receptor, type 1B // 3 H1 // 12167 /// ENSMUST00000098568 // Bmpr1b // bone morphogenetic protein receptor, type 1B // 3 H1 // 12167 /// ENSMUST00000106230 // Bmpr…	Bmpr1b	12167	bone morphogenetic protein receptor, type 1B	83.1669	77.7594	89.3967	50.0622	46.9245	50.6229		0.000351085	0.590306	TRUE
6755853	NM_130890 // Capn8 // calpain 8 // 1 H4 // 170725 /// BC125504 // Capn8 // calpain 8 // 1 H4 // 170725 /// ENSMUST00000048941 // Capn8 // calpain 8 // 1 H4 // 170725	Capn8	170725	calpain 8	144.543	165.21	166.365	93.1803	90.0674	90.1218		0.000301463	0.575276	TRUE
6864062	NM_133195 // Brunol4 // bruno-like 4, RNA binding protein (Drosophila) // 18 B1 // 108013 /// AF515450 // Brunol4 // bruno-like 4, RNA binding protein (Drosophila) // 18 B1 // 108013 /// ENSMUST00000115816 // Brunol4 // bruno-like 4, RNA binding protein (Drosophila) // 18 B1 // 108013 /// ENSMUST00000025117 // Brunol4 // bruno-like 4, RNA binding protein (Drosophila) // 18 B1 // 108013 /// ENSMUS…	Brunol4	108013	bruno-like 4, RNA binding protein (Drosophila)	138.081	177.344	151.997	98.5182	75.7228	93.2196		0.00668543	0.571683	TRUE
6790536	NM_025638 // Gdpd1 // glycerophosphodiester phosphodiesterase domain containing 1 // 11 C // 66569 /// BC016541 // Gdpd1 // glycerophosphodiester phosphodiesterase domain containing 1 // 11 C // 66569 /// ENSMUST00000020804 // Gdpd1 // glycerophosphodiester phosphodiesterase domain containing 1 // 11 C // 66569	Gdpd1	66569	glycerophosphodiester phosphodiesterase domain containing 1	526.037	446.569	455.873	272.893	266.187	271.927		0.00041418	0.569239	TRUE
6829958	NM_026778 // Cthrc1 // collagen triple helix repeat containing 1 // 15 C // 68588 /// BC131907 // Cthrc1 // collagen triple helix repeat containing 1 // 15 C // 68588 /// ENSMUST00000067072 // Cthrc1 // collagen triple helix repeat containing 1 // 15 C // 68588	Cthrc1	68588	collagen triple helix repeat containing 1	281.289	232.116	247.888	151.897	125.928	150.091		0.00223415	0.561872	TRUE
6963126	NM_146354 // Olfr633 // olfactory receptor 633 // --- // 258351 /// ENSMUST00000098188 // Olfr633 // olfactory receptor 633 // --- // 258351	Olfr633	258351	olfactory receptor 633	64.8325	43.9533	53.4116	32.0013	29.0569	27.1276		0.00798307	0.549291	TRUE
6838460	NM_028224 // Faim2 // Fas apoptotic inhibitory molecule 2 // 15 F3 // 72393 /// NM_001038658 // Faim2 // Fas apoptotic inhibitory molecule 2 // 15 F3 // 72393 /// BC072560 // Faim2 // Fas apoptotic inhibitory molecule 2 // 15 F3 // 72393 /// ENSMUST00000023750 // Faim2 // Fas apoptotic inhibitory molecule 2 // 15 F3 // 72393	Faim2	72393	Fas apoptotic inhibitory molecule 2	127.99	125.921	127.868	77.3405	55.2301	79.5666		0.00689353	0.548395	TRUE
6996956	NM_009130 // Scg3 // secretogranin III // 9 D|9 42.0 cM // 20255 /// U02982 // Scg3 // secretogranin III // 9 D|9 42.0 cM // 20255 /// ENSMUST00000034699 // Scg3 // secretogranin III // 9 D|9 42.0 cM // 20255	Scg3	20255	secretogranin III	356.056	362.399	421.942	172.803	224.538	223.277		0.00383978	0.541888	TRUE
6753247	NM_007695 // Chi3l1 // chitinase 3-like 1 // 1 E4|1 72.3 cM // 12654 /// BC003780 // Chi3l1 // chitinase 3-like 1 // 1 E4|1 72.3 cM // 12654 /// ENSMUST00000082060 // Chi3l1 // chitinase 3-like 1 // 1 E4|1 72.3 cM // 12654	Chi3l1	12654	chitinase 3-like 1	2807.1	3218.2	2550.77	1529.23	1449.13	1641.21		0.00129416	0.540423	TRUE
6878739	NM_011784 // Aplnr // apelin receptor // 2 E1 // 23796 /// BC039224 // Aplnr // apelin receptor // 2 E1 // 23796 /// ENSMUST00000057019 // Aplnr // apelin receptor // 2 E1 // 23796	Aplnr	23796	apelin receptor	436.925	344.132	325.682	212.542	160.747	216.062		0.00871274	0.532206	TRUE
6762123	NM_053095 // Il24 // interleukin 24 // 1 E4 // 93672 /// AF235006 // Il24 // interleukin 24 // 1 E4 // 93672 /// ENSMUST00000027679 // Il24 // interleukin 24 // 1 E4 // 93672	Il24	93672	interleukin 24	182.233	162.344	135.242	92.0476	83.5845	77.1899		0.00320879	0.529469	TRUE
6791405	NM_008469 // Krt15 // keratin 15 // 11 D|11 58.5 cM // 16665 /// BC057934 // Krt15 // keratin 15 // 11 D|11 58.5 cM // 16665 /// ENSMUST00000107411 // Krt15 // keratin 15 // 11 D|11 58.5 cM // 16665 /// ENSMUST00000007273 // Krt15 // keratin 15 // 11 D|11 58.5 cM // 16665	Krt15	16665	keratin 15	259.056	178.311	169.116	107.547	108.477	99.1147		0.00973548	0.528979	TRUE
6899360	NM_025393 // S100a14 // S100 calcium binding protein A14 // 3 F2 // 66166 /// BC025607 // S100a14 // S100 calcium binding protein A14 // 3 F2 // 66166 /// ENSMUST00000048075 // S100a14 // S100 calcium binding protein A14 // 3 F2 // 66166	S100a14	66166	S100 calcium binding protein A14	166.915	150.771	177.225	83.4299	83.4389	91.3367		0.000316138	0.522395	TRUE
6973586	NM_007469 // Apoc1 // apolipoprotein C-I // 7 A3|7 4.0 cM // 11812 /// NM_001110009 // Apoc1 // apolipoprotein C-I // 7 A3|7 4.0 cM // 11812 /// BC019398 // Apoc1 // apolipoprotein C-I // 7 A3|7 4.0 cM // 11812 /// BC021462 // Gcc1 // golgi coiled coil 1 // 6 A3 // 74375 /// ENSMUST00000045035 // Apoc1 // apolipoprotein C-I // 7 A3|7 4.0 cM // 11812 /// ENSMUST00000108451 // Apoc1 // apolipoprote…	Apoc1	11812	apolipoprotein C-I	744.239	545.465	492.341	311.544	291.941	307.677		0.00647625	0.519264	TRUE
6815273	BC132111 // Sv2c // synaptic vesicle glycoprotein 2c // 13 D1 // 75209 /// AK173092 // Sv2c // synaptic vesicle glycoprotein 2c // 13 D1 // 75209 /// ENSMUST00000055677 // Sv2c // synaptic vesicle glycoprotein 2c // 13 D1 // 75209	Sv2c	75209	synaptic vesicle glycoprotein 2c	120.383	109.119	90.3779	66.4281	47.2277	47.8585		0.00785552	0.501949	TRUE
6866238	NM_178793 // Ccbe1 // collagen and calcium binding EGF domains 1 // 18 E1 // 320924 /// BC103803 // Ccbe1 // collagen and calcium binding EGF domains 1 // 18 E1 // 320924 /// ENSMUST00000061103 // Ccbe1 // collagen and calcium binding EGF domains 1 // 18 E1 // 320924 /// ENSMUST00000062744 // Ccbe1 // collagen and calcium binding EGF domains 1 // 18 E1 // 320924 /// ENSMUST00000115085 // Ccbe1 //…	Ccbe1	320924	collagen and calcium binding EGF domains 1	255.052	297.461	262.317	145.374	146.079	116.656		0.00139212	0.499305	TRUE
6805797	NM_177322 // Agtr1a // angiotensin II receptor, type 1a // 13 A3.2|13 16.0 cM // 11607 /// BC036175 // Agtr1a // angiotensin II receptor, type 1a // 13 A3.2|13 16.0 cM // 11607 /// ENSMUST00000066412 // Agtr1a // angiotensin II receptor, type 1a // 13 A3.2|13 16.0 cM // 11607	Agtr1a	11607	angiotensin II receptor, type 1a	2821.85	1988.49	1860.33	1103.36	921.25	1130.7		0.00702657	0.479289	TRUE
6932372	NM_011339 // Cxcl15 // chemokine (C-X-C motif) ligand 15 // 5 E1|5 51.5 cM // 20309 /// BC061138 // Cxcl15 // chemokine (C-X-C motif) ligand 15 // 5 E1|5 51.5 cM // 20309 /// ENSMUST00000031322 // Cxcl15 // chemokine (C-X-C motif) ligand 15 // 5 E1|5 51.5 cM // 20309	Cxcl15	20309	chemokine (C-X-C motif) ligand 15	1590.71	2121.61	2268.15	828.655	957.846	835.067		0.00234261	0.442406	TRUE
6865224	AK015156 // 4930415P13Rik // RIKEN cDNA 4930415P13 gene // --- // 73948 /// XM_911153 // EG225468 // predicted gene, EG225468 // 18 C // 225468	4930415P13Rik	73948	RIKEN cDNA 4930415P13 gene	29.2444	30.6377	30.3257	15.0865	12.9289	11.6393		0.000417605	0.437175	TRUE
6886022	NM_010406 // Hc // hemolytic complement // 2 cen-C1|2 23.5 cM // 15139 /// M35526 // Hc // hemolytic complement // 2 cen-C1|2 23.5 cM // 15139 /// ENSMUST00000028233 // Hc // hemolytic complement // 2 cen-C1|2 23.5 cM // 15139	Hc	15139	hemolytic complement	378.81	406.088	416.924	185.664	183.241	155.128		0.000208007	0.434957	TRUE
6898806	NM_009144 // Sfrp2 // secreted frizzled-related protein 2 // 3 E3|3 38.5 cM // 20319 /// BC014722 // Sfrp2 // secreted frizzled-related protein 2 // 3 E3|3 38.5 cM // 20319 /// ENSMUST00000029625 // Sfrp2 // secreted frizzled-related protein 2 // 3 E3|3 38.5 cM // 20319	Sfrp2	20319	secreted frizzled-related protein 2	1746.74	1171.21	1153.56	593.737	613.826	531.613		0.00427903	0.434621	TRUE
6833175	NM_009701 // Aqp5 // aquaporin 5 // 15 F1|15 56.8 cM // 11830 /// AF087654 // Aqp5 // aquaporin 5 // 15 F1|15 56.8 cM // 11830 /// ENSMUST00000042340 // Aqp5 // aquaporin 5 // 15 F1|15 56.8 cM // 11830 /// ENSMUST00000088200 // Aqp5 // aquaporin 5 // 15 F1|15 56.8 cM // 11830	Aqp5	11830	aquaporin 5	1022.64	1178.07	1368.91	459.847	483.27	603.924		0.00214708	0.43335	TRUE
6979919	NM_175434 // Slc35f3 // solute carrier family 35, member F3 // 8 E2 // 210027 /// BC115965 // Slc35f3 // solute carrier family 35, member F3 // 8 E2 // 210027 /// ENSMUST00000108759 // Slc35f3 // solute carrier family 35, member F3 // 8 E2 // 210027 /// ENSMUST00000071520 // Slc35f3 // solute carrier family 35, member F3 // 8 E2 // 210027	Slc35f3	210027	solute carrier family 35, member F3	295.473	299.188	347.854	140.276	117.385	150.847		0.000773794	0.432272	TRUE
6906386	NM_181849 // Fgb // fibrinogen, B beta polypeptide // 3 E3|3 48.2 cM // 110135 /// BC031715 // Fgb // fibrinogen, B beta polypeptide // 3 E3|3 48.2 cM // 110135 /// ENSMUST00000048246 // Fgb // fibrinogen, B beta polypeptide // 3 E3|3 48.2 cM // 110135	Fgb	110135	fibrinogen, B beta polypeptide	423.642	717.888	376.336	199.793	189.581	169.47		0.00931433	0.382776	TRUE
6994633	NM_026593 // D730048I06Rik // RIKEN cDNA D730048I06 gene // 9 A4 // 68171 /// BC027498 // D730048I06Rik // RIKEN cDNA D730048I06 gene // 9 A4 // 68171 /// ENSMUST00000034619 // D730048I06Rik // RIKEN cDNA D730048I06 gene // 9 A4 // 68171 /// ENSMUST00000098903 // D730048I06Rik // RIKEN cDNA D730048I06 gene // 9 A4 // 68171	D730048I06Rik	68171	RIKEN cDNA D730048I06 gene	23.5825	31.6677	42.4966	13.5443	11.3027	10.4549		0.00592932	0.369459	TRUE
6928896	NR_001585 // Speer7-ps1 // spermatogenesis associated glutamate (E)-rich protein 7, pseudogene 1 // 5 A2 // 75858 /// NR_001584 // Speer8-ps1 // spermatogenesis associated glutamate (E)-rich protein 8, pseudogene 1 // 5 A1-A2 // 74062	Speer7-ps1	75858	spermatogenesis associated glutamate (E)-rich protein 7, pseudogene 1	171.249	159.818	145.975	67.1042	50.3585	36.6547		0.00304442	0.314152	TRUE
7002886	NM_008256 // Hmgcs2 // 3-hydroxy-3-methylglutaryl-Coenzyme A synthase 2 // 3 F2.2|3 48.0 cM // 15360 /// BC014714 // Hmgcs2 // 3-hydroxy-3-methylglutaryl-Coenzyme A synthase 2 // 3 F2.2|3 48.0 cM // 15360 /// ENSMUST00000090746 // Hmgcs2 // 3-hydroxy-3-methylglutaryl-Coenzyme A synthase 2 // 3 F2.2|3 48.0 cM // 15360	Hmgcs2	15360	3-hydroxy-3-methylglutaryl-Coenzyme A synthase 2	1172.49	1060.15	1095.19	407.879	329.175	305.854		0.000215972	0.311292	TRUE
6899864	NM_008256 // Hmgcs2 // 3-hydroxy-3-methylglutaryl-Coenzyme A synthase 2 // 3 F2.2|3 48.0 cM // 15360 /// BC014714 // Hmgcs2 // 3-hydroxy-3-methylglutaryl-Coenzyme A synthase 2 // 3 F2.2|3 48.0 cM // 15360 /// ENSMUST00000090746 // Hmgcs2 // 3-hydroxy-3-methylglutaryl-Coenzyme A synthase 2 // 3 F2.2|3 48.0 cM // 15360	Hmgcs2	15360	3-hydroxy-3-methylglutaryl-Coenzyme A synthase 2	1400.21	1466.08	1296.75	501.359	471.651	320.914		0.00119087	0.30548	TRUE
6796813	NM_172544 // Nrxn3 // neurexin III // 12D2|12 45.0 cM // 18191 /// AK129205 // Nrxn3 // neurexin III // 12D2|12 45.0 cM // 18191 /// ENSMUST00000085138 // Nrxn3 // neurexin III // 12D2|12 45.0 cM // 18191 /// ENSMUST00000057634 // Nrxn3 // neurexin III // 12D2|12 45.0 cM // 18191 /// ENSMUST00000110131 // Nrxn3 // neurexin III // 12D2|12 45.0 cM // 18191 /// ENSMUST00000110138 // Nrxn3 // neurexi…	Nrxn3	18191	neurexin III	474.65	806.369	960.356	214.431	141.902	221.027		0.00643536	0.263508	TRUE
6932394	NM_009704 // Areg // amphiregulin // 5 E1|5 51.0 cM // 11839 /// BC009138 // Areg // amphiregulin // 5 E1|5 51.0 cM // 11839 /// ENSMUST00000031325 // Areg // amphiregulin // 5 E1|5 51.0 cM // 11839	Areg	11839	amphiregulin	3323.72	4121.19	3776.43	908.716	1078.57	827.878		0.00015448	0.250326	TRUE
