# Supplementary material for: Reprogramming of the estrogen responsive transcriptome contributes to tamoxifen-dependent protection against tumorigenesis in the p53 null mammary epithelial cells
Source: PLoS One. 2018 Mar 28;13(3):e0194913. doi: 10.1371/journal.pone.0194913 (PMC5874056; doi:10.1371/journal.pone.0194913)
Supplement: S2 Table — (XLSX) [file pone.0194913.s006.xlsx]

## Sheet: Sheet1
S2 Table
						Tam vs ctrl			Loi Tam-treated dataset, RFS correlation
Probesets	gene_assignment	Symbol	Entrez ID	Entrez ID (human)	Title	t-test	fold (Tam/ctrl)	p<0.01 FC>1.4	beta	p-value	RFS association
6967109	NM_013643 // Ptpn5 // protein tyrosine phosphatase, non-receptor type 5 // 7 B3-B5|7 53.0 cM // 19259 /// BC079592 // Ptpn5 // protein tyrosine phosphatase, non-receptor type 5 // 7 B3-B5|7 53.0 cM // 19259 /// ENSMUST00000033142 // Ptpn5 // protein tyrosine phosphatase, non-receptor type 5 // 7 B3-B5|7 53.0 cM // 19259 /// ENSMUST00000102626 // Ptpn5 // protein tyrosine phosphatase, non-receptor…	Ptpn5	19259	84867	protein tyrosine phosphatase, non-receptor type 5	0.00067509	1.91027	TRUE	-3.41939	0.000355313	better_survival_Loi
6966039	NM_175641 // Ltbp4 // latent transforming growth factor beta binding protein 4 // 7 A3 // 108075 /// NM_001113549 // Ltbp4 // latent transforming growth factor beta binding protein 4 // 7 A3 // 108075 /// AF410798 // Ltbp4 // latent transforming growth factor beta binding protein 4 // 7 A3 // 108075 /// ENSMUST00000038618 // Ltbp4 // latent transforming growth factor beta binding protein 4 // 7 A…	Ltbp4	108075	8425	latent transforming growth factor beta binding protein 4	0.00872265	1.56113	TRUE	-2.07639	0.000749945	better_survival_Loi
6930346	NM_001135172 // C1qtnf7 // C1q and tumor necrosis factor related protein 7 // 5 B3 // 109323 /// NM_175425 // C1qtnf7 // C1q and tumor necrosis factor related protein 7 // 5 B3 // 109323 /// BC090967 // C1qtnf7 // C1q and tumor necrosis factor related protein 7 // 5 B3 // 109323 /// ENSMUST00000076939 // C1qtnf7 // C1q and tumor necrosis factor related protein 7 // 5 B3 // 109323	C1qtnf7	109323	114905	C1q and tumor necrosis factor related protein 7	0.00905917	1.64922	TRUE	-2.01653	0.00293003	better_survival_Loi
6924017	NM_146254 // Wdr78 // WD repeat domain 78 // 4 C6 // 242584 /// BC028975 // Wdr78 // WD repeat domain 78 // 4 C6 // 242584 /// ENSMUST00000036557 // Wdr78 // WD repeat domain 78 // 4 C6 // 242584 /// ENSMUST00000036451 // Wdr78 // WD repeat domain 78 // 4 C6 // 242584 /// ENSMUST00000116316 // Wdr78 // WD repeat domain 78 // 4 C6 // 242584 /// ENSMUST00000081526 // Wdr78 // WD repeat domain 78 //…	Wdr78	242584	79819	WD repeat domain 78	0.00361463	1.44286	TRUE	-1.28893	0.00396775	better_survival_Loi
6917790	NM_024243 // Fuca1 // fucosidase, alpha-L- 1, tissue // 4 D3|4 65.7 cM // 71665 /// BC003235 // Fuca1 // fucosidase, alpha-L- 1, tissue // 4 D3|4 65.7 cM // 71665 /// ENSMUST00000030434 // Fuca1 // fucosidase, alpha-L- 1, tissue // 4 D3|4 65.7 cM // 71665	Fuca1	71665	2517	fucosidase, alpha-L- 1, tissue	0.00120322	1.45374	TRUE	-0.80118	0.0119613	better_survival_Loi
6960404	NM_016974 // Dbp // D site albumin promoter binding protein // 7 B4|7 23.0 cM // 13170 /// BC018323 // Dbp // D site albumin promoter binding protein // 7 B4|7 23.0 cM // 13170 /// ENSMUST00000080885 // Dbp // D site albumin promoter binding protein // 7 B4|7 23.0 cM // 13170 /// ENSMUST00000107740 // Dbp // D site albumin promoter binding protein // 7 B4|7 23.0 cM // 13170 /// ENSMUST00000107741…	Dbp	13170	1628	D site albumin promoter binding protein	7.63986e-05	2.93281	TRUE	-2.23215	0.0141711	better_survival_Loi
6808339	NM_030174 // Mctp1 // multiple C2 domains, transmembrane 1 // 13 C1 // 78771 /// ENSMUST00000109583 // Mctp1 // multiple C2 domains, transmembrane 1 // 13 C1 // 78771 /// ENSMUST00000046098 // Mctp1 // multiple C2 domains, transmembrane 1 // 13 C1 // 78771 /// ENSMUST00000022086 // Mctp1 // multiple C2 domains, transmembrane 1 // 13 C1 // 78771 /// ENSMUST00000109589 // Mctp1 // multiple C2 domai…	Mctp1	78771	79772	multiple C2 domains, transmembrane 1	0.00102861	1.60973	TRUE	-2.43606	0.0158046	better_survival_Loi
6935983	BC062906 // A330021E22Rik // RIKEN cDNA A330021E22 gene // 5 A1 // 207686 /// NM_172447 // A330021E22Rik // RIKEN cDNA A330021E22 gene // 5 A1 // 207686 /// ENSMUST00000054865 // A330021E22Rik // RIKEN cDNA A330021E22 gene // 5 A1 // 207686 /// ENSMUST00000061008 // A330021E22Rik // RIKEN cDNA A330021E22 gene // 5 A1 // 207686	A330021E22Rik	207686	79846	RIKEN cDNA A330021E22 gene	0.00510021	1.75079	TRUE	-0.617716	0.0175659	better_survival_Loi
6906749	NM_013658 // Sema4a // sema domain, immunoglobulin domain (Ig), transmembrane domain (TM) and short cytoplasmic domain, (semaphorin) 4A // 3 F1 // 20351 /// BC025800 // Sema4a // sema domain, immunoglobulin domain (Ig), transmembrane domain (TM) and short cytoplasmic domain, (semaphorin) 4A // 3 F1 // 20351 /// ENSMUST00000029700 // Sema4a // sema domain, immunoglobulin domain (Ig), transmembrane…	Sema4a	20351	64218	sema domain, immunoglobulin domain (Ig), transmembrane domain (TM) and short cytoplasmic domain, (semaphorin) 4A	0.00505492	1.52118	TRUE	-0.809283	0.0195107	better_survival_Loi
6872290	NM_175013 // Pgm5 // phosphoglucomutase 5 // 19 B // 226041 /// BC115937 // Pgm5 // phosphoglucomutase 5 // 19 B // 226041 /// ENSMUST00000047666 // Pgm5 // phosphoglucomutase 5 // 19 B // 226041 /// ENSMUST00000054988 // Pgm5 // phosphoglucomutase 5 // 19 B // 226041	Pgm5	226041	5239	phosphoglucomutase 5	0.00902138	1.42305	TRUE	-0.568516	0.0218103	better_survival_Loi
6792113	NM_013851 // Abca8b // ATP-binding cassette, sub-family A (ABC1), member 8b // 11 E1|11 69.0 cM // 27404 /// AF498362 // Abca8b // ATP-binding cassette, sub-family A (ABC1), member 8b // 11 E1|11 69.0 cM // 27404 /// ENSMUST00000020948 // Abca8b // ATP-binding cassette, sub-family A (ABC1), member 8b // 11 E1|11 69.0 cM // 27404 /// ENSMUST00000106669 // Abca8b // ATP-binding cassette, sub-family…	Abca8b	27404	10351	ATP-binding cassette, sub-family A (ABC1), member 8b	0.00986871	1.65167	TRUE	-0.242514	0.0288531	better_survival_Loi
6892190	NM_145744 // Dusp15 // dual specificity phosphatase-like 15 // 2 H1 // 252864 /// AF357887 // Dusp15 // dual specificity phosphatase-like 15 // 2 H1 // 252864 /// ENSMUST00000109811 // Dusp15 // dual specificity phosphatase-like 15 // 2 H1 // 252864 /// ENSMUST00000037715 // Dusp15 // dual specificity phosphatase-like 15 // 2 H1 // 252864 /// ENSMUST00000069018 // Dusp15 // dual specificity phosp…	Dusp15	252864	128853	dual specificity phosphatase-like 15	0.00632852	1.85878	TRUE	-1.1628	0.0354844	better_survival_Loi
6891879	NM_009378 // Thbd // thrombomodulin // 2 G3|2 84.0 cM // 21824 /// BC019154 // Thbd // thrombomodulin // 2 G3|2 84.0 cM // 21824 /// ENSMUST00000099270 // Thbd // thrombomodulin // 2 G3|2 84.0 cM // 21824	Thbd	21824	7056	thrombomodulin	0.00952953	1.63255	TRUE	-0.448728	0.0387594	better_survival_Loi
6805468	NM_177577 // Dcdc2a // doublecortin domain containing 2a // 13 A3.1 // 195208 /// BC045136 // Dcdc2a // doublecortin domain containing 2a // 13 A3.1 // 195208 /// ENSMUST00000036932 // Dcdc2a // doublecortin domain containing 2a // 13 A3.1 // 195208 /// ENSMUST00000069614 // Dcdc2a // doublecortin domain containing 2a // 13 A3.1 // 195208	Dcdc2a	195208	51473	doublecortin domain containing 2a	0.00913748	1.64024	TRUE	-0.316636	0.0440355	better_survival_Loi
6798213	NM_009396 // Tnfaip2 // tumor necrosis factor, alpha-induced protein 2 // 12 F1|12 56.0 cM // 21928 /// BC138106 // Tnfaip2 // tumor necrosis factor, alpha-induced protein 2 // 12 F1|12 56.0 cM // 21928 /// ENSMUST00000021710 // Tnfaip2 // tumor necrosis factor, alpha-induced protein 2 // 12 F1|12 56.0 cM // 21928 /// ENSMUST00000102745 // Tnfaip2 // tumor necrosis factor, alpha-induced protein 2…	Tnfaip2	21928	7127	tumor necrosis factor, alpha-induced protein 2	0.00569673	1.55787	TRUE	-1.28318	0.0441634	better_survival_Loi
6856796	NM_172964 // Arhgap28 // Rho GTPase activating protein 28 // 17 E1.2 // 268970 /// BC066788 // Arhgap28 // Rho GTPase activating protein 28 // 17 E1.2 // 268970 /// ENSMUST00000024840 // Arhgap28 // Rho GTPase activating protein 28 // 17 E1.2 // 268970 /// ENSMUST00000112687 // Arhgap28 // Rho GTPase activating protein 28 // 17 E1.2 // 268970	Arhgap28	268970	79822	Rho GTPase activating protein 28	0.000785146	0.665744	TRUE	-2.23948	0.0129409	better_survival_Loi
6992946	NM_178676 // Entpd3 // ectonucleoside triphosphate diphosphohydrolase 3 // 9 F4 // 215446 /// AY714060 // Entpd3 // ectonucleoside triphosphate diphosphohydrolase 3 // 9 F4 // 215446 /// ENSMUST00000047687 // Entpd3 // ectonucleoside triphosphate diphosphohydrolase 3 // 9 F4 // 215446	Entpd3	215446	956	ectonucleoside triphosphate diphosphohydrolase 3	0.00925177	0.63583	TRUE	-1.66489	0.00454779	better_survival_Loi
6833175	NM_009701 // Aqp5 // aquaporin 5 // 15 F1|15 56.8 cM // 11830 /// AF087654 // Aqp5 // aquaporin 5 // 15 F1|15 56.8 cM // 11830 /// ENSMUST00000042340 // Aqp5 // aquaporin 5 // 15 F1|15 56.8 cM // 11830 /// ENSMUST00000088200 // Aqp5 // aquaporin 5 // 15 F1|15 56.8 cM // 11830	Aqp5	11830	362	aquaporin 5	0.00214708	0.43335	TRUE	-0.945803	0.0335663	better_survival_Loi
